# Supplementary material for: The Broad Spectrum of TP53 Mutations in CLL: Evidence of Multiclonality and Novel Mutation Hotspots
Source: Hum Mutat. 2023 May 9;2023:4880113. doi: 10.1155/2023/4880113 (PMC11918887; doi:10.1155/2023/4880113)
Supplement: Supplementary Materials — Supplementary 1: Supplementary Figure S1: genetic landscape of TP53 alterations. Supplementary Figure S2: high frequency of AT>GC transition in CLL. Supplementary Figure S3: copy-neutral LOH (CN-LOH) is frequent in CLL and can be validated by SNP analysis. Supplementary Figure S4: identification of TP53 mutation hotspots in CLL in codon 234. Supplementary Figure S5: multiple TP53 variants in codon 234 in a same patient are associated with CLB exposure. Supplementary Figure S6: variant NM_000546_c.626_627del (NP_000537_p.Arg209LysfsTer6) is a hotspot mutation in CLL. Supplementary Figure S7: frequency of splice mutations in the TP53 gene among the various types of cancer. Supplementary Figure S8: CLL hotspot mutation in the splice acceptor signal of intron 6. Supplementary Figure S9: wide variant distribution in the number of TP53 variants in CLL patients. Supplementary Figure S10 to 10p: TP53 mutations in FILO-cohort polymutated patients are in different alleles. Supplementary figure S11 A to E: long-range sequencing of CLL patients shows that TP53 mutations in multi-mutated patients are in different alleles. Supplementary Figure S12: multiple TP53 variants are found at the same frequency in patients with or without 17p deletion. Supplementary Figure S13: distribution of TP53 hotspot variants in CLL patients. Supplementary Table S1: patient characteristics. Supplementary Table S2: mutations summary. Supplementary Table S4: benign polymorphisms identified in CLL patients included in UMD. Supplementary 2: Supplementary Table S3: mutation description (provided as an Excel file). [file 4880113.f1.zip]

Archive with 2 entries (2 files):
- Sup document formated 2023-04-12.pdf
- table S3.xlsx
