# Supplementary material for: The Broad Spectrum of TP53 Mutations in CLL: Evidence of Multiclonality and Novel Mutation Hotspots
Source: Hum Mutat. 2023 May 9;2023:4880113. doi: 10.1155/2023/4880113 (PMC11918887; doi:10.1155/2023/4880113)
Supplement: Supplementary Materials — Supplementary 1: Supplementary Figure S1: genetic landscape of TP53 alterations. Supplementary Figure S2: high frequency of AT>GC transition in CLL. Supplementary Figure S3: copy-neutral LOH (CN-LOH) is frequent in CLL and can be validated by SNP analysis. Supplementary Figure S4: identification of TP53 mutation hotspots in CLL in codon 234. Supplementary Figure S5: multiple TP53 variants in codon 234 in a same patient are associated with CLB exposure. Supplementary Figure S6: variant NM_000546_c.626_627del (NP_000537_p.Arg209LysfsTer6) is a hotspot mutation in CLL. Supplementary Figure S7: frequency of splice mutations in the TP53 gene among the various types of cancer. Supplementary Figure S8: CLL hotspot mutation in the splice acceptor signal of intron 6. Supplementary Figure S9: wide variant distribution in the number of TP53 variants in CLL patients. Supplementary Figure S10 to 10p: TP53 mutations in FILO-cohort polymutated patients are in different alleles. Supplementary figure S11 A to E: long-range sequencing of CLL patients shows that TP53 mutations in multi-mutated patients are in different alleles. Supplementary Figure S12: multiple TP53 variants are found at the same frequency in patients with or without 17p deletion. Supplementary Figure S13: distribution of TP53 hotspot variants in CLL patients. Supplementary Table S1: patient characteristics. Supplementary Table S2: mutations summary. Supplementary Table S4: benign polymorphisms identified in CLL patients included in UMD. Supplementary 2: Supplementary Table S3: mutation description (provided as an Excel file). [file 4880113.f1.zip › table S3.xlsx]

## Sheet: legend S3
Heading
HG19_End	Mutation start coordinates using HG19 as reference
HG19_Start	Mutation end coordinates using HG19 as reference
NG_017013.2_Variant	Mutation nomenclature according to HGVS standards using the RefSeq Gene NG_017013. sequence as reference http://www.ncbi.nlm.nih.gov/nuccore/NG_017013.2 This sequence is also the reference used by the Locus Reference Genomic (http://ftp.ebi.ac.uk/pub/databases/lrgex/LRG_321.xml
HGVS_Genomic_GRCh37	Mutation nomenclature according to HGVS standards using the genomic sequence as reference Reference sequence: NC_000017.10 for genome build NCBI37/hg19
HGVS_Genomic_GRCh38	Mutation nomenclature according to HGVS standards using the genomic sequence as reference Reference sequence: NC_000017.11 for genome build GRCh38.p2
Variant_Type	Variant type as defined in MAF file : SNP: Single Nucleotide Variant DNP: Change in two consecutive bases (dinucleotide polymorphism) TNP: Change in three consecutive bases (tri-nucleotide polymorphism) ONP: Change in four or more consecutive bases (oligo-nucleotide polymorphism) INS: Insertion DEL: Deletion
Event_type_db	Mutational event: NR: not relevant
Consequence_protein	Indicates wether or not the TP53 variant is expressed
Mutation_effect	Translational effect of the mutation (Missense, Nonsense, Synonymous, Nonstop, In_frame_Del, Inframe_Ins, Frameshift_Del or Frameshift_Ins).
Gene_effect	Location of the mutation in the TP53 gene
Protein P1 TP53_alpha NP_000537.3	Protein variant description; reference sequence NP_000537.3
Protein P3 TP53_beta NP_001119586.1	Protein variant description; reference sequence NP_001119586.1
Protein P4 TP53_gamma NP_001119585.1	Protein variant description; reference sequence NP_001119585.1
Genome_Base_Non_Coding	Nucleotide at the start position of the mutation
Mutant_Allele	Mutant nucleotide
Base_Change_Size	Size of the substitution
Del_Size	Size of the deletion
Ins_Size	Size of the insertion; the sequence of the insertion is available for a few cases
Exon_start	Location of the mutation start in the introns or exons of the TP53 gene. In most cases, Exon:intron_Start and Exon:intron_stop are similar. A few large deletions encompass several exons and introns. Although all intronic variations described in the literature have been included in the database, only mutations that target the canonical AG spliceacceptor site or GT splice-donor site (-1,-2, +1, +2)…
Exon_End	Location of the mutation end in the introns or exons of the TP53 gene. In most cases, Exon:intron_Start and Exon:intron_stop are similar. A few large deletions encompass several exons and introns. Although all intronic variations described in the literature have been included in the database, only mutations that target the canonical AG spliceacceptor site or GT splice-donor site (-1,-2, +1, +2) a…
Codon_start	Codon position using TP53 alpha (p1) as reference (NP_000537.2)
Codon_end	Codon position using TP53 alpha (p1) as reference (NP_000537.2)
LRG_321t1	Mutation nomenclature according to HGVS standards using the coding sequence as reference (position 1 refers to the A of the start ATG): reference sequence NM_000546.5
Disease_Name	Cancer type
Oncotree	Cancer classification according to oncotree: http://oncotree.mskcc.org
Sample_ID	Patient ID
Complexity	SM: Single mutational event in the tumour; ; DMU (Double Mutation Unknown): Two p53 mutations in the same tumour, but their allelic distribution is unknown.; DMD (Double Mutation Different allele): Two p53 mutations in the same tumour on two different p53 alleles.; DMS; (Double Mutation Same allele): Two p53 mutations in the same tumour on the same p53 allele. ; MM (Multiple Mutation): More than …
Project_ID	Method used for the analysis, NGS or Sanger
True_complexity	Total number of variants in the sample
SNP_Tag	SNP status
tag_Splice	Potential defect in splicing
VAF	Variant allele frequency whan available

## Sheet: table S3
HG19_End	HG19_Start	NG_017013.2_Variant	HGVS_Genomic_GRCh37	HGVS_Genomic_GRCh38	Variant_Type	Event_type_db	Consequence_protein	Mutation_effect	Gene_effect	Protein P1 TP53_alpha NP_000537.3	Protein P3 TP53_beta NP_001119586.1	Protein P4 TP53_gamma NP_001119585.1	Genome_Base_Non_Coding	Mutant_Allele	Base_Change_Size	Del_Size	Ins_Size	Exon_start	Exon_End	Codon_start	Codon_end	LRG_321t1	Mutation_Origin	Disease_Name	Oncotree	Sample_ID	Complexity	Project_ID	True_complexity	SNP_Tag	tag_Splice	VAF
7577600	7577600	NG_017013.2:g.18269dup	NC_000017.10:g.7577600dup	NC_000017.11:g.7674282dup	DUP	NR	Expressed_mutant_alt_length	frameshift_variant	Exonic_mutation	p.Asp228Ter	p.Asp228Ter	p.Asp228Ter	C	CA	0	0	1	7	7	228	228	c.681dup	Somatic	Chronic lymphocytic leukemia	Lymphoid (LYMPH)	ABB_RA_CLLs	SM	FILO_Sanger	1	Variant	NA
7577574	7577574	NG_017013.2:g.18295A>G	NC_000017.10:g.7577574T>C	NC_000017.11:g.7674256T>C	SNV	AT>GC	Expressed_mutant	Missense_variant	Exonic_mutation	p.Tyr236Cys	p.Tyr236Cys	p.Tyr236Cys	T	C	1	0	0	7	7	236	236	c.707A>G	Somatic	Chronic lymphocytic leukemia	Lymphoid (LYMPH)	ALB_CL_CLLs	SM	FILO_Sanger	1	Variant	NA
7578190	7578190	NG_017013.2:g.17679A>C	NC_000017.10:g.7578190T>G	NC_000017.11:g.7674872T>G	SNV	AT>CG	Expressed_mutant	Missense_variant	Exonic_mutation	p.Tyr220Ser	p.Tyr220Ser	p.Tyr220Ser	T	G	1	0	0	6	6	220	220	c.659A>C	Somatic	Chronic lymphocytic leukemia	Lymphoid (LYMPH)	ALE_HE_CLLs	SM	FILO_Sanger	1	Variant	NA
7578190	7578190	NG_017013.2:g.17679A>G	NC_000017.10:g.7578190T>C	NC_000017.11:g.7674872T>C	SNV	AT>GC	Expressed_mutant	Missense_variant	Exonic_mutation	p.Tyr220Cys	p.Tyr220Cys	p.Tyr220Cys	T	C	1	0	0	6	6	220	220	c.659A>G	Somatic	Chronic lymphocytic leukemia	Lymphoid (LYMPH)	AMO_JE_CLLs	DMU	FILO_Sanger	2	Certified oncogenic variant	NA
7577610	7577611	NG_017013.2:g.18258_18259del	NC_000017.10:g.7577610_7577611del	NC_000017.11:g.7674292_7674293del	DEL	NR	Protein_status_unknown	Splice_acceptor_variant	Variant_across_an_intron_exon_boundary	p.?	p.?	p.?	CTA	C	0	2	0	Intron_06	Intron_06_SA	Untranslated	Splice	c.673-3_673-2del	Somatic	Chronic lymphocytic leukemia	Lymphoid (LYMPH)	AMO_JE_CLLs	DMU	FILO_Sanger	2	Variant	Intron_6_Acceptor_site_-2
7577044	7577047	NG_017013.2:g.18823_18826del	NC_000017.10:g.7577044_7577047del	NC_000017.11:g.7673726_7673729del	DEL	NR	Expressed_mutant_alt_length	Frameshift_variant	Exonic_mutation	p.Glu298CysfsTer46	p.Glu298CysfsTer52	p.Glu298CysfsTer44	AGCTC	A	0	4	0	8	8	298	298	c.892_895del	Somatic	Chronic lymphocytic leukemia	Lymphoid (LYMPH)	AMS_FR_CLLs	SM	FILO_Sanger	1	Variant	NA
7578235	7578235	NG_017013.2:g.17634A>G	NC_000017.10:g.7578235T>C	NC_000017.11:g.7674917T>C	SNV	AT>GC	Expressed_mutant	Missense_variant	Exonic_mutation	p.Tyr205Cys	p.Tyr205Cys	p.Tyr205Cys	T	C	1	0	0	6	6	205	205	c.614A>G	Somatic	Chronic lymphocytic leukemia	Lymphoid (LYMPH)	AND_IO_CLLs	SM	FILO_Sanger	1	Variant	NA
7577115	7577115	NG_017013.2:g.18754T>C	NC_000017.10:g.7577115A>G	NC_000017.11:g.7673797A>G	SNV	AT>GC	Expressed_mutant	Missense_variant	Exonic_mutation	p.Cys275Arg	p.Cys275Arg	p.Cys275Arg	A	G	1	0	0	8	8	275	275	c.823T>C	Somatic	Chronic lymphocytic leukemia	Lymphoid (LYMPH)	AUB_JA_CLLs	SM	FILO_Sanger	1	Variant	NA
7578478	7578478	NG_017013.2:g.17391C>A	NC_000017.10:g.7578478G>T	NC_000017.11:g.7675160G>T	SNV	GC>TA	Expressed_mutant	Missense_variant	Exonic_mutation	p.Pro151His	p.Pro151His	p.Pro151His	G	T	1	0	0	5	5	151	151	c.452C>A	Somatic	Chronic lymphocytic leukemia	Lymphoid (LYMPH)	Aug_di_CLLs	SM	FILO_Sanger	1	Variant	NA
7577106	7577106	NG_017013.2:g.18763C>A	NC_000017.10:g.7577106G>T	NC_000017.11:g.7673788G>T	SNV	GC>TA	Expressed_mutant	Missense_variant	Exonic_mutation	p.Pro278Thr	p.Pro278Thr	p.Pro278Thr	G	T	1	0	0	8	8	278	278	c.832C>A	Somatic	Chronic lymphocytic leukemia	Lymphoid (LYMPH)	AZZ_CA_CLLs	SM	FILO_Sanger	1	Variant	NA
7577097	7577097	NG_017013.2:g.18772G>T	NC_000017.10:g.7577097C>A	NC_000017.11:g.7673779C>A	SNV	GC>TA	Expressed_mutant	Missense_variant	Exonic_mutation	p.Asp281Tyr	p.Asp281Tyr	p.Asp281Tyr	C	A	1	0	0	8	8	281	281	c.841G>T	Somatic	Chronic lymphocytic leukemia	Lymphoid (LYMPH)	BAG_DO_CLLs	SM	FILO_Sanger	1	Variant	NA
7579536	7579536	NG_017013.2:g.16333G>T	NC_000017.10:g.7579536C>A	NC_000017.11:g.7676218C>A	SNV	GC>TA	Expressed_mutant_alt_length	Nonsense_variant	Exonic_mutation	p.Glu51Ter	p.Glu51Ter	p.Glu51Ter	C	A	1	0	0	4	4	51	51	c.151G>T	Somatic	Chronic lymphocytic leukemia	Lymphoid (LYMPH)	BAK_ME_CLLs	SM	FILO_Sanger	1	Variant	NA
7578271	7578271	NG_017013.2:g.17598A>G	NC_000017.10:g.7578271T>C	NC_000017.11:g.7674953T>C	SNV	AT>GC	Expressed_mutant	Missense_variant	Exonic_mutation	p.His193Arg	p.His193Arg	p.His193Arg	T	C	1	0	0	6	6	193	193	c.578A>G	Somatic	Chronic lymphocytic leukemia	Lymphoid (LYMPH)	BAN_GH_CLLs	SM	FILO_Sanger	1	Certified oncogenic variant	NA
7578391	7578408	NG_017013.2:g.17468_17485del	NC_000017.10:g.7578391_7578408del	NC_000017.11:g.7675073_7675090del	DEL	NR	Expressed_mutant_alt_length	Inframe_deletion	Exonic_mutation	p.Pro177_Cys182del	p.Pro177_Cys182del	p.Pro177_Cys182del	AGCAGCGCTCATGGTGGGG	A	0	18	0	5	5	177	182	c.529_546del	Somatic	Chronic lymphocytic leukemia	Lymphoid (LYMPH)	BAR_MA_CLLs	SM	FILO_Sanger	1	Variant	NA
7577100	7577141	NG_017013.2:g.18730_18771del	NC_000017.10:g.7577100_7577141del	NC_000017.11:g.7673782_7673823del	DEL	NR	Expressed_mutant_alt_length	Inframe_deletion	Exonic_mutation	p.Arg267_Arg280del	p.Arg267_Arg280del	p.Arg267_Arg280del	CTCTCCCAGGACAGGCACAAACACGCACCTCAAAGCTGTTCCG	C	0	42	0	8	8	267	280	c.799_840del	Somatic	Chronic lymphocytic leukemia	Lymphoid (LYMPH)	BEN_FA_CLLs	SM	FILO_Sanger	1	Variant	NA
7578262	7578262	NG_017013.2:g.17607G>A	NC_000017.10:g.7578262C>T	NC_000017.11:g.7674944C>T	SNV	GC>AT	Expressed_mutant	Missense_variant	Exonic_mutation	p.Arg196Gln	p.Arg196Gln	p.Arg196Gln	C	T	1	0	0	6	6	196	196	c.587G>A	Somatic	Chronic lymphocytic leukemia	Lymphoid (LYMPH)	BEN_FO_CLLs	SM	FILO_Sanger	1	Variant	NA
7578442	7578442	NG_017013.2:g.17427A>G	NC_000017.10:g.7578442T>C	NC_000017.11:g.7675124T>C	SNV	AT>GC	Expressed_mutant	Missense_variant	Exonic_mutation	p.Tyr163Cys	p.Tyr163Cys	p.Tyr163Cys	T	C	1	0	0	5	5	163	163	c.488A>G	Somatic	Chronic lymphocytic leukemia	Lymphoid (LYMPH)	BER_DE_CLLs	SM	FILO_Sanger	1	Certified oncogenic variant	NA
7578217	7578217	NG_017013.2:g.17652C>T	NC_000017.10:g.7578217G>A	NC_000017.11:g.7674899G>A	SNV	GC>AT	Expressed_mutant	Missense_variant	Exonic_mutation	p.Thr211Ile	p.Thr211Ile	p.Thr211Ile	G	A	1	0	0	6	6	211	211	c.632C>T	Somatic	Chronic lymphocytic leukemia	Lymphoid (LYMPH)	BIA_JE_CLLs	SM	FILO_Sanger	1	Variant	NA
7577108	7577108	NG_017013.2:g.18761G>T	NC_000017.10:g.7577108C>A	NC_000017.11:g.7673790C>A	SNV	GC>TA	Expressed_mutant	Missense_variant	Exonic_mutation	p.Cys277Phe	p.Cys277Phe	p.Cys277Phe	C	A	1	0	0	8	8	277	277	c.830G>T	Somatic	Chronic lymphocytic leukemia	Lymphoid (LYMPH)	BOL_JP_CLLs	DMU	FILO_Sanger	2	Certified oncogenic variant	NA
7577095	7577095	NG_017013.2:g.18774C>A	NC_000017.10:g.7577095G>T	NC_000017.11:g.7673777G>T	SNV	GC>TA	Expressed_mutant	Missense_variant	Exonic_mutation	p.Asp281Glu	p.Asp281Glu	p.Asp281Glu	G	T	1	0	0	8	8	281	281	c.843C>A	Somatic	Chronic lymphocytic leukemia	Lymphoid (LYMPH)	BOL_JP_CLLs	DMU	FILO_Sanger	2	Variant	NA
7577100	7577100	NG_017013.2:g.18769A>G	NC_000017.10:g.7577100T>C	NC_000017.11:g.7673782T>C	SNV	AT>GC	Expressed_mutant	Missense_variant	Exonic_mutation	p.Arg280Gly	p.Arg280Gly	p.Arg280Gly	T	C	1	0	0	8	8	280	280	c.838A>G	Somatic	Chronic lymphocytic leukemia	Lymphoid (LYMPH)	BON_GUY_CLLs	SM	FILO_Sanger	1	Variant	NA
7578271	7578271	NG_017013.2:g.17598A>G	NC_000017.10:g.7578271T>C	NC_000017.11:g.7674953T>C	SNV	AT>GC	Expressed_mutant	Missense_variant	Exonic_mutation	p.His193Arg	p.His193Arg	p.His193Arg	T	C	1	0	0	6	6	193	193	c.578A>G	Somatic	Chronic lymphocytic leukemia	Lymphoid (LYMPH)	Bon_ma_CLLs	SM	FILO_Sanger	1	Certified oncogenic variant	NA
7578330	7578354	NG_017013.2:g.17515_17539delinsCAG	NC_000017.10:g.7578330_7578354delinsCTG	NC_000017.11:g.7675012_7675036delinsCTG	INDEL	NR	Expressed_wild_type	intron_variant	Intronic_mutation	p.(=)	p.(=)	p.(=)	GGGCAACCAGCCCTGTCGTCTCTCC	CTG	0	25	3	Intron_05	Intron_05	Untranslated	Untranslated	c.559+17_559+41delinsCAG	Somatic	Chronic lymphocytic leukemia	Lymphoid (LYMPH)	BOU_AI_CLLs	SM	FILO_Sanger	1	Variant	NA
7578370	7578370	NG_017013.2:g.17499G>A	NC_000017.10:g.7578370C>T	NC_000017.11:g.7675052C>T	SNV	GC>AT	Protein_status_unknown	Splice_donor_variant	Intronic_mutation	p.?	p.?	p.?	C	T	1	0	0	Intron_05_SD	Intron_05_SD	Splice	Splice	c.559+1G>A	Somatic	Chronic lymphocytic leukemia	Lymphoid (LYMPH)	BOU_AL_CLLs	SM	FILO_Sanger	1	Variant	Intron_5_Donor_site_+1
7579406	7579406	NG_017013.2:g.16463C>G	NC_000017.10:g.7579406G>C	NC_000017.11:g.7676088G>C	SNV	GC>CG	Expressed_mutant_alt_length	Nonsense_variant	Exonic_mutation	p.Ser94Ter	p.Ser94Ter	p.Ser94Ter	G	C	1	0	0	4	4	94	94	c.281C>G	Somatic	Chronic lymphocytic leukemia	Lymphoid (LYMPH)	BRE_YV_CLLs	DMU	FILO_Sanger	2	Variant	NA
7577574	7577574	NG_017013.2:g.18295A>G	NC_000017.10:g.7577574T>C	NC_000017.11:g.7674256T>C	SNV	AT>GC	Expressed_mutant	Missense_variant	Exonic_mutation	p.Tyr236Cys	p.Tyr236Cys	p.Tyr236Cys	T	C	1	0	0	7	7	236	236	c.707A>G	Somatic	Chronic lymphocytic leukemia	Lymphoid (LYMPH)	BRE_YV_CLLs	DMU	FILO_Sanger	2	Variant	NA
7577117	7577117	NG_017013.2:g.18752T>C	NC_000017.10:g.7577117A>G	NC_000017.11:g.7673799A>G	SNV	AT>GC	Expressed_mutant	Missense_variant	Exonic_mutation	p.Val274Ala	p.Val274Ala	p.Val274Ala	A	G	1	0	0	8	8	274	274	c.821T>C	Somatic	Chronic lymphocytic leukemia	Lymphoid (LYMPH)	BUR_JE_CLLs	SM	FILO_Sanger	1	Variant	NA
7579786	7579787	NG_017013.2:g.16086_16087insAGCCCC	NC_000017.10:g.7579786_7579787insCTGGGG	NC_000017.11:g.7676468_7676469insCTGGGG	INS	NR	Expressed_wild_type	Intron_variant	Intronic_mutation	p.(=)	p.(=)	p.(=)	A	AGGGGCT	0	0	6	Intron_02	Intron_02	Untranslated	Untranslated	c.74+56_74+57insAGCCCC	Somatic	Chronic lymphocytic leukemia	Lymphoid (LYMPH)	BUS_JE_CLLs	SM	FILO_Sanger	1	Variant	NA
7577574	7577574	NG_017013.2:g.18295A>G	NC_000017.10:g.7577574T>C	NC_000017.11:g.7674256T>C	SNV	AT>GC	Expressed_mutant	Missense_variant	Exonic_mutation	p.Tyr236Cys	p.Tyr236Cys	p.Tyr236Cys	T	C	1	0	0	7	7	236	236	c.707A>G	Somatic	Chronic lymphocytic leukemia	Lymphoid (LYMPH)	CAR_JO_CLLs	SM	FILO_Sanger	1	Variant	NA
7578223	7578224	NG_017013.2:g.17646_17647del	NC_000017.10:g.7578223_7578224del	NC_000017.11:g.7674905_7674906del	DEL	NR	Expressed_mutant_alt_length	Frameshift_variant	Exonic_mutation	p.Arg209LysfsTer6	p.Arg209LysfsTer6	p.Arg209LysfsTer6	TTC	T	0	2	0	6	6	209	209	c.626_627del	Somatic	Chronic lymphocytic leukemia	Lymphoid (LYMPH)	CAS_LU_CLLs	SM	FILO_Sanger	1	Variant	NA
7578212	7578212	NG_017013.2:g.17657C>T	NC_000017.10:g.7578212G>A	NC_000017.11:g.7674894G>A	SNV	GC>AT	Expressed_mutant_alt_length	Nonsense_variant	Exonic_mutation	p.Arg213Ter	p.Arg213Ter	p.Arg213Ter	G	A	1	0	0	6	6	213	213	c.637C>T	Somatic	Chronic lymphocytic leukemia	Lymphoid (LYMPH)	CAT_ISA_CLLs	SM	FILO_Sanger	1	Variant	NA
7578203	7578203	NG_017013.2:g.17666G>A	NC_000017.10:g.7578203C>T	NC_000017.11:g.7674885C>T	SNV	GC>AT	Expressed_mutant	Missense_variant	Exonic_mutation	p.Val216Met	p.Val216Met	p.Val216Met	C	T	1	0	0	6	6	216	216	c.646G>A	Somatic	Chronic lymphocytic leukemia	Lymphoid (LYMPH)	CAY_GEO_CLLs	SM	FILO_Sanger	1	Certified oncogenic variant	NA
7577139	7577139	NG_017013.2:g.18730C>T	NC_000017.10:g.7577139G>A	NC_000017.11:g.7673821G>A	SNV	GC>AT	Expressed_mutant	Missense_variant	Exonic_mutation	p.Arg267Trp	p.Arg267Trp	p.Arg267Trp	G	A	1	0	0	8	8	267	267	c.799C>T	Somatic	Chronic lymphocytic leukemia	Lymphoid (LYMPH)	CEC_HU_CLLs	SM	FILO_Sanger	1	Certified oncogenic variant	NA
7578369	7578369	NG_017013.2:g.17500T>A	NC_000017.10:g.7578369A>T	NC_000017.11:g.7675051A>T	SNV	AT>TA	Protein_status_unknown	Splice_donor_variant	Intronic_mutation	p.?	p.?	p.?	A	T	1	0	0	Intron_05_SD	Intron_05_SD	Splice	Splice	c.559+2T>A	Somatic	Chronic lymphocytic leukemia	Lymphoid (LYMPH)	CHA_HE_CLLs	SM	FILO_Sanger	1	Variant	Intron_5_Donor_site_+2
7576897	7576897	NG_017013.2:g.18972C>T	NC_000017.10:g.7576897G>A	NC_000017.11:g.7673579G>A	SNV	GC>AT	Expressed_mutant_alt_length	Nonsense_variant	Exonic_mutation	p.Gln317Ter	p.Gln317Ter	p.Gln317Ter	G	A	1	0	0	9	9	317	317	c.949C>T	Somatic	Chronic lymphocytic leukemia	Lymphoid (LYMPH)	CHA_JA_CLLs	SM	FILO_Sanger	1	Variant	NA
7577557	7577557	NG_017013.2:g.18312T>G	NC_000017.10:g.7577557A>C	NC_000017.11:g.7674239A>C	SNV	AT>CG	Expressed_mutant	Missense_variant	Exonic_mutation	p.Cys242Gly	p.Cys242Gly	p.Cys242Gly	A	C	1	0	0	7	7	242	242	c.724T>G	Somatic	Chronic lymphocytic leukemia	Lymphoid (LYMPH)	CHA_Je_CLLs	SM	FILO_Sanger	1	Variant	NA
7578400	7578400	NG_017013.2:g.17469C>T	NC_000017.10:g.7578400G>A	NC_000017.11:g.7675082G>A	SNV	GC>AT	Expressed_mutant	Missense_variant	Exonic_mutation	p.Pro177Leu	p.Pro177Leu	p.Pro177Leu	G	A	1	0	0	5	5	177	177	c.530C>T	Somatic	Chronic lymphocytic leukemia	Lymphoid (LYMPH)	CHA_MA_CLLs	SM	FILO_Sanger	1	Variant	NA
7578535	7578535	NG_017013.2:g.17334A>G	NC_000017.10:g.7578535T>C	NC_000017.11:g.7675217T>C	SNV	AT>GC	Expressed_mutant	Missense_variant	Exonic_mutation	p.Lys132Arg	p.Lys132Arg	p.Lys132Arg	T	C	1	0	0	5	5	132	132	c.395A>G	Somatic	Chronic lymphocytic leukemia	Lymphoid (LYMPH)	CHA_Pa_CLLs	SM	FILO_Sanger	1	Variant	NA
7577499	7577499	NG_017013.2:g.18371del	NC_000017.10:g.7577499del	NC_000017.11:g.7674181del	DEL	NR	Protein_status_unknown	Splice_donor_variant	Intronic_mutation	p.?	p.?	p.?	AC	A	0	1	0	Intron_07_SD	Intron_07_SD	Splice	Splice	c.782+1del	Somatic	Chronic lymphocytic leukemia	Lymphoid (LYMPH)	CHA_Re_CLLs	SM	FILO_Sanger	1	Variant	LBE_Close_Exonic_mutation_7_start_2
7578461	7578461	NG_017013.2:g.17408G>T	NC_000017.10:g.7578461C>A	NC_000017.11:g.7675143C>A	SNV	GC>TA	Expressed_mutant	Missense_variant	Exonic_mutation	p.Val157Phe	p.Val157Phe	p.Val157Phe	C	A	1	0	0	5	5	157	157	c.469G>T	Somatic	Chronic lymphocytic leukemia	Lymphoid (LYMPH)	CHA_RO_CLLs	SM	FILO_Sanger	1	Certified oncogenic variant	NA
7579421	7579421	NG_017013.2:g.16448C>T	NC_000017.10:g.7579421G>A	NC_000017.11:g.7676103G>A	SNV	GC>AT	Expressed_mutant	Missense_variant	Exonic_mutation	p.Pro89Leu	p.Pro89Leu	p.Pro89Leu	G	A	1	0	0	4	4	89	89	c.266C>T	Somatic	Chronic lymphocytic leukemia	Lymphoid (LYMPH)	CHE_LA_CLLs	SM	FILO_Sanger	1	Variant	NA
7578406	7578406	NG_017013.2:g.17463G>A	NC_000017.10:g.7578406C>T	NC_000017.11:g.7675088C>T	SNV	GC>AT	Expressed_mutant	Missense_variant	Exonic_mutation	p.Arg175His	p.Arg175His	p.Arg175His	C	T	1	0	0	5	5	175	175	c.524G>A	Somatic	Chronic lymphocytic leukemia	Lymphoid (LYMPH)	CLE_AL_CLLs	DMU	FILO_Sanger	2	Certified oncogenic variant	NA
7577518	7577518	NG_017013.2:g.18351A>T	NC_000017.10:g.7577518T>A	NC_000017.11:g.7674200T>A	SNV	AT>TA	Expressed_mutant	Missense_variant	Exonic_mutation	p.Ile255Phe	p.Ile255Phe	p.Ile255Phe	T	A	1	0	0	7	7	255	255	c.763A>T	Somatic	Chronic lymphocytic leukemia	Lymphoid (LYMPH)	CLE_AL_CLLs	DMU	FILO_Sanger	2	Variant	NA
7578223	7578224	NG_017013.2:g.17646_17647del	NC_000017.10:g.7578223_7578224del	NC_000017.11:g.7674905_7674906del	DEL	NR	Expressed_mutant_alt_length	Frameshift_variant	Exonic_mutation	p.Arg209LysfsTer6	p.Arg209LysfsTer6	p.Arg209LysfsTer6	TTC	T	0	2	0	6	6	209	209	c.626_627del	Somatic	Chronic lymphocytic leukemia	Lymphoid (LYMPH)	COE_AND_CLLs	SM	FILO_Sanger	1	Variant	NA
7577551	7577551	NG_017013.2:g.18318G>A	NC_000017.10:g.7577551C>T	NC_000017.11:g.7674233C>T	SNV	GC>AT	Expressed_mutant	Missense_variant	Exonic_mutation	p.Gly244Ser	p.Gly244Ser	p.Gly244Ser	C	T	1	0	0	7	7	244	244	c.730G>A	Somatic	Chronic lymphocytic leukemia	Lymphoid (LYMPH)	COL_CL_CLLs	SM	FILO_Sanger	1	Certified oncogenic variant	NA
7577144	7577144	NG_017013.2:g.18725T>C	NC_000017.10:g.7577144A>G	NC_000017.11:g.7673826A>G	SNV	AT>GC	Expressed_mutant	Missense_variant	Exonic_mutation	p.Leu265Pro	p.Leu265Pro	p.Leu265Pro	A	G	1	0	0	8	8	265	265	c.794T>C	Somatic	Chronic lymphocytic leukemia	Lymphoid (LYMPH)	CON_SE_CLLs	SM	FILO_Sanger	1	Variant	NA
7578479	7578507	NG_017013.2:g.17365_17393del	NC_000017.10:g.7578479_7578507del	NC_000017.11:g.7675161_7675189del	DEL	NR	Expressed_mutant_alt_length	Frameshift_variant	Exonic_mutation	p.Val143AlafsTer28	p.Val143AlafsTer28	p.Val143AlafsTer28	GGGGGTGTGGAATCAACCCACAGCTGCACA	G	0	29	0	5	5	143	143	c.426_454del	Somatic	Chronic lymphocytic leukemia	Lymphoid (LYMPH)	COR_JM_CLLs	DMU	FILO_Sanger	2	Variant	NA
7577559	7577559	NG_017013.2:g.18310C>T	NC_000017.10:g.7577559G>A	NC_000017.11:g.7674241G>A	SNV	GC>AT	Expressed_mutant	Missense_variant	Exonic_mutation	p.Ser241Phe	p.Ser241Phe	p.Ser241Phe	G	A	1	0	0	7	7	241	241	c.722C>T	Somatic	Chronic lymphocytic leukemia	Lymphoid (LYMPH)	COR_JM_CLLs	DMU	FILO_Sanger	2	Certified oncogenic variant	NA
7577093	7577093	NG_017013.2:g.18776G>A	NC_000017.10:g.7577093C>T	NC_000017.11:g.7673775C>T	SNV	GC>AT	Expressed_mutant	Missense_variant	Exonic_mutation	p.Arg282Gln	p.Arg282Gln	p.Arg282Gln	C	T	1	0	0	8	8	282	282	c.845G>A	Somatic	Chronic lymphocytic leukemia	Lymphoid (LYMPH)	Cou_mi_CLLs	SM	FILO_Sanger	1	Variant	NA
7578448	7578448	NG_017013.2:g.17421C>A	NC_000017.10:g.7578448G>T	NC_000017.11:g.7675130G>T	SNV	GC>TA	Expressed_mutant	Missense_variant	Exonic_mutation	p.Ala161Asp	p.Ala161Asp	p.Ala161Asp	G	T	1	0	0	5	5	161	161	c.482C>A	Somatic	Chronic lymphocytic leukemia	Lymphoid (LYMPH)	CUR_AN_CLLs	SM	FILO_Sanger	1	Variant	NA
7578369	7578369	NG_017013.2:g.17500T>A	NC_000017.10:g.7578369A>T	NC_000017.11:g.7675051A>T	SNV	AT>TA	Protein_status_unknown	Splice_donor_variant	Intronic_mutation	p.?	p.?	p.?	A	T	1	0	0	Intron_05_SD	Intron_05_SD	Splice	Splice	c.559+2T>A	Somatic	Chronic lymphocytic leukemia	Lymphoid (LYMPH)	DAR_CH_CLLs	SM	FILO_Sanger	1	Variant	Intron_5_Donor_site_+2
7578268	7578268	NG_017013.2:g.17601T>G	NC_000017.10:g.7578268A>C	NC_000017.11:g.7674950A>C	SNV	AT>CG	Expressed_mutant	Missense_variant	Exonic_mutation	p.Leu194Arg	p.Leu194Arg	p.Leu194Arg	A	C	1	0	0	6	6	194	194	c.581T>G	Somatic	Chronic lymphocytic leukemia	Lymphoid (LYMPH)	Dar_ma_CLLs	SM	FILO_Sanger	1	Variant	NA
7577507	7577509	NG_017013.2:g.18362_18364del	NC_000017.10:g.7577507_7577509del	NC_000017.11:g.7674189_7674191del	DEL	NR	Expressed_mutant_alt_length	Inframe_deletion	Exonic_mutation	p.Glu258del	p.Glu258del	p.Glu258del	GTCT	G	0	3	0	7	7	258	258	c.774_776del	Somatic	Chronic lymphocytic leukemia	Lymphoid (LYMPH)	DEA_MA_CLLs	SM	FILO_Sanger	1	Variant	NA
7577112	7577112	NG_017013.2:g.18757G>C	NC_000017.10:g.7577112C>G	NC_000017.11:g.7673794C>G	SNV	GC>CG	Expressed_mutant	Missense_variant	Exonic_mutation	p.Ala276Pro	p.Ala276Pro	p.Ala276Pro	C	G	1	0	0	8	8	276	276	c.826G>C	Somatic	Chronic lymphocytic leukemia	Lymphoid (LYMPH)	DEC_Ge_CLLs	SM	FILO_Sanger	1	Variant	NA
7578461	7578461	NG_017013.2:g.17408G>A	NC_000017.10:g.7578461C>T	NC_000017.11:g.7675143C>T	SNV	GC>AT	Expressed_mutant	Missense_variant	Exonic_mutation	p.Val157Ile	p.Val157Ile	p.Val157Ile	C	T	1	0	0	5	5	157	157	c.469G>A	Somatic	Chronic lymphocytic leukemia	Lymphoid (LYMPH)	DEF_GU_CLLs	DMU	FILO_Sanger	2	Variant	NA
7577082	7577082	NG_017013.2:g.18787G>A	NC_000017.10:g.7577082C>T	NC_000017.11:g.7673764C>T	SNV	GC>AT	Expressed_mutant	Missense_variant	Exonic_mutation	p.Glu286Lys	p.Glu286Lys	p.Glu286Lys	C	T	1	0	0	8	8	286	286	c.856G>A	Somatic	Chronic lymphocytic leukemia	Lymphoid (LYMPH)	DEF_GU_CLLs	DMU	FILO_Sanger	2	Certified oncogenic variant	NA
7577538	7577538	NG_017013.2:g.18331G>A	NC_000017.10:g.7577538C>T	NC_000017.11:g.7674220C>T	SNV	GC>AT	Expressed_mutant	Missense_variant	Exonic_mutation	p.Arg248Gln	p.Arg248Gln	p.Arg248Gln	C	T	1	0	0	7	7	248	248	c.743G>A	Somatic	Chronic lymphocytic leukemia	Lymphoid (LYMPH)	DEL_JE_CLLs	DMU	FILO_Sanger	2	Certified oncogenic variant	NA
7574004	7574004	NG_017013.2:g.21866del	NC_000017.10:g.7574004del	NC_000017.11:g.7670686del	DEL	NR	Expressed_mutant_alt_length	Frameshift_variant	Exonic_mutation	p.Arg342GlufsTer3	p.(=)	p.(=)	CG	C	0	1	0	10	10	342	342	c.1024del	Somatic	Chronic lymphocytic leukemia	Lymphoid (LYMPH)	DEL_JE_CLLs	DMU	FILO_Sanger	2	Variant	NA
7577120	7577120	NG_017013.2:g.18749G>A	NC_000017.10:g.7577120C>T	NC_000017.11:g.7673802C>T	SNV	GC>AT	Expressed_mutant	Missense_variant	Exonic_mutation	p.Arg273His	p.Arg273His	p.Arg273His	C	T	1	0	0	8	8	273	273	c.818G>A	Somatic	Chronic lymphocytic leukemia	Lymphoid (LYMPH)	DEL_YVE_CLLs	SM	FILO_Sanger	1	Certified oncogenic variant	NA
7578413	7578413	NG_017013.2:g.17456G>A	NC_000017.10:g.7578413C>T	NC_000017.11:g.7675095C>T	SNV	GC>AT	Expressed_mutant	Missense_variant	Exonic_mutation	p.Val173Met	p.Val173Met	p.Val173Met	C	T	1	0	0	5	5	173	173	c.517G>A	Somatic	Chronic lymphocytic leukemia	Lymphoid (LYMPH)	DEN_Je_CLLs	DMU	FILO_Sanger	2	Variant	NA
7577539	7577539	NG_017013.2:g.18330C>T	NC_000017.10:g.7577539G>A	NC_000017.11:g.7674221G>A	SNV	GC>AT	Expressed_mutant	Missense_variant	Exonic_mutation	p.Arg248Trp	p.Arg248Trp	p.Arg248Trp	G	A	1	0	0	7	7	248	248	c.742C>T	Somatic	Chronic lymphocytic leukemia	Lymphoid (LYMPH)	DEN_Je_CLLs	DMU	FILO_Sanger	2	Certified oncogenic variant	NA
7577538	7577538	NG_017013.2:g.18331G>A	NC_000017.10:g.7577538C>T	NC_000017.11:g.7674220C>T	SNV	GC>AT	Expressed_mutant	Missense_variant	Exonic_mutation	p.Arg248Gln	p.Arg248Gln	p.Arg248Gln	C	T	1	0	0	7	7	248	248	c.743G>A	Somatic	Chronic lymphocytic leukemia	Lymphoid (LYMPH)	DEV_CH_CLLs	SM	FILO_Sanger	1	Certified oncogenic variant	NA
7578507	7578507	NG_017013.2:g.17362C>G	NC_000017.10:g.7578507G>C	NC_000017.11:g.7675189G>C	SNV	GC>CG	Expressed_mutant	Missense_variant	Exonic_mutation	p.Cys141Trp	p.Cys141Trp	p.Cys141Trp	G	C	1	0	0	5	5	141	141	c.423C>G	Somatic	Chronic lymphocytic leukemia	Lymphoid (LYMPH)	DUB_JA_CLLs	SM	FILO_Sanger	1	Variant	NA
7578525	7578525	NG_017013.2:g.17344C>G	NC_000017.10:g.7578525G>C	NC_000017.11:g.7675207G>C	SNV	GC>CG	Expressed_mutant	Missense_variant	Exonic_mutation	p.Cys135Trp	p.Cys135Trp	p.Cys135Trp	G	C	1	0	0	5	5	135	135	c.405C>G	Somatic	Chronic lymphocytic leukemia	Lymphoid (LYMPH)	DUC_AL_CLLs	SM	FILO_Sanger	1	Variant	NA
7579296	7579319	NG_017013.2:g.16550_16573del	NC_000017.10:g.7579296_7579319del	NC_000017.11:g.7675978_7676001del	DEL	NR	Protein_status_unknown	Splice_donor_variant	Variant_across_an_intron_exon_boundary	p.?	p.?	p.?	CCCTCAGGGCAACTGACCGTGCAAG	C	0	24	0	4	Intron_04	123	Untranslated	c.368_375+16del	Somatic	Chronic lymphocytic leukemia	Lymphoid (LYMPH)	DUG_AN_CLLs	SM	FILO_Sanger	1	Variant	NA
7578203	7578203	NG_017013.2:g.17666G>A	NC_000017.10:g.7578203C>T	NC_000017.11:g.7674885C>T	SNV	GC>AT	Expressed_mutant	Missense_variant	Exonic_mutation	p.Val216Met	p.Val216Met	p.Val216Met	C	T	1	0	0	6	6	216	216	c.646G>A	Somatic	Chronic lymphocytic leukemia	Lymphoid (LYMPH)	DUG_Ro_CLLs	SM	FILO_Sanger	1	Certified oncogenic variant	NA
7577120	7577120	NG_017013.2:g.18749G>A	NC_000017.10:g.7577120C>T	NC_000017.11:g.7673802C>T	SNV	GC>AT	Expressed_mutant	Missense_variant	Exonic_mutation	p.Arg273His	p.Arg273His	p.Arg273His	C	T	1	0	0	8	8	273	273	c.818G>A	Somatic	Chronic lymphocytic leukemia	Lymphoid (LYMPH)	ELL_JE_CLLs	SM	FILO_Sanger	1	Certified oncogenic variant	NA
7577539	7577539	NG_017013.2:g.18330C>T	NC_000017.10:g.7577539G>A	NC_000017.11:g.7674221G>A	SNV	GC>AT	Expressed_mutant	Missense_variant	Exonic_mutation	p.Arg248Trp	p.Arg248Trp	p.Arg248Trp	G	A	1	0	0	7	7	248	248	c.742C>T	Somatic	Chronic lymphocytic leukemia	Lymphoid (LYMPH)	ELZ_JE_CLLs	SM	FILO_Sanger	1	Certified oncogenic variant	NA
7579698	7579698	NG_017013.2:g.16171T>G	NC_000017.10:g.7579698A>C	NC_000017.11:g.7676380A>C	SNV	AT>CG	Protein_status_unknown	Splice_donor_variant	Intronic_mutation	p.?	p.?	p.?	A	C	1	0	0	Intron_03_SD	Intron_03_SD	Splice	Splice	c.96+2T>G	Somatic	Chronic lymphocytic leukemia	Lymphoid (LYMPH)	EVR_TH_CLLs	SM	FILO_Sanger	1	Variant	Intron_3_Donor_site_+2
7578223	7578224	NG_017013.2:g.17646_17647del	NC_000017.10:g.7578223_7578224del	NC_000017.11:g.7674905_7674906del	DEL	NR	Expressed_mutant_alt_length	Frameshift_variant	Exonic_mutation	p.Arg209LysfsTer6	p.Arg209LysfsTer6	p.Arg209LysfsTer6	TTC	T	0	2	0	6	6	209	209	c.626_627del	Somatic	Chronic lymphocytic leukemia	Lymphoid (LYMPH)	Fal_Ja_CLLs	SM	FILO_Sanger	1	Variant	NA
7577541	7577541	NG_017013.2:g.18328A>T	NC_000017.10:g.7577541T>A	NC_000017.11:g.7674223T>A	SNV	AT>TA	Expressed_mutant	Missense_variant	Exonic_mutation	p.Asn247Ile	p.Asn247Ile	p.Asn247Ile	T	A	1	0	0	7	7	247	247	c.740A>T	Somatic	Chronic lymphocytic leukemia	Lymphoid (LYMPH)	FAU_PA_CLLs	SM	FILO_Sanger	1	Certified oncogenic variant	NA
7578400	7578400	NG_017013.2:g.17469C>T	NC_000017.10:g.7578400G>A	NC_000017.11:g.7675082G>A	SNV	GC>AT	Expressed_mutant	Missense_variant	Exonic_mutation	p.Pro177Leu	p.Pro177Leu	p.Pro177Leu	G	A	1	0	0	5	5	177	177	c.530C>T	Somatic	Chronic lymphocytic leukemia	Lymphoid (LYMPH)	Fra_ja_CLLs	SM	FILO_Sanger	1	Variant	NA
7578203	7578203	NG_017013.2:g.17666G>A	NC_000017.10:g.7578203C>T	NC_000017.11:g.7674885C>T	SNV	GC>AT	Expressed_mutant	Missense_variant	Exonic_mutation	p.Val216Met	p.Val216Met	p.Val216Met	C	T	1	0	0	6	6	216	216	c.646G>A	Somatic	Chronic lymphocytic leukemia	Lymphoid (LYMPH)	GAL_YV_CLLs	SM	FILO_Sanger	1	Certified oncogenic variant	NA
7577548	7577548	NG_017013.2:g.18321G>T	NC_000017.10:g.7577548C>A	NC_000017.11:g.7674230C>A	SNV	GC>TA	Expressed_mutant	Missense_variant	Exonic_mutation	p.Gly245Cys	p.Gly245Cys	p.Gly245Cys	C	A	1	0	0	7	7	245	245	c.733G>T	Somatic	Chronic lymphocytic leukemia	Lymphoid (LYMPH)	GAM_JE_CLLs	SM	FILO_Sanger	1	Certified oncogenic variant	NA
7578413	7578413	NG_017013.2:g.17456G>A	NC_000017.10:g.7578413C>T	NC_000017.11:g.7675095C>T	SNV	GC>AT	Expressed_mutant	Missense_variant	Exonic_mutation	p.Val173Met	p.Val173Met	p.Val173Met	C	T	1	0	0	5	5	173	173	c.517G>A	Somatic	Chronic lymphocytic leukemia	Lymphoid (LYMPH)	gan_al_CLLs	SM	FILO_Sanger	1	Variant	NA
7578221	7578222	NG_017013.2:g.17648_17649del	NC_000017.10:g.7578221_7578222del	NC_000017.11:g.7674903_7674904del	DEL	NR	Expressed_mutant_alt_length	Frameshift_variant	Exonic_mutation	p.Asn210HisfsTer5	p.Asn210HisfsTer5	p.Asn210HisfsTer5	GTT	G	0	2	0	6	6	210	210	c.628_629del	Somatic	Chronic lymphocytic leukemia	Lymphoid (LYMPH)	GAO_HEN_CLLs	SM	FILO_Sanger	1	Variant	NA
7578461	7578461	NG_017013.2:g.17408G>T	NC_000017.10:g.7578461C>A	NC_000017.11:g.7675143C>A	SNV	GC>TA	Expressed_mutant	Missense_variant	Exonic_mutation	p.Val157Phe	p.Val157Phe	p.Val157Phe	C	A	1	0	0	5	5	157	157	c.469G>T	Somatic	Chronic lymphocytic leukemia	Lymphoid (LYMPH)	GAY_FRA_CLLs	SM	FILO_Sanger	1	Certified oncogenic variant	NA
7578212	7578212	NG_017013.2:g.17657C>T	NC_000017.10:g.7578212G>A	NC_000017.11:g.7674894G>A	SNV	GC>AT	Expressed_mutant_alt_length	Nonsense_variant	Exonic_mutation	p.Arg213Ter	p.Arg213Ter	p.Arg213Ter	G	A	1	0	0	6	6	213	213	c.637C>T	Somatic	Chronic lymphocytic leukemia	Lymphoid (LYMPH)	GBE_RI_CLLs	SM	FILO_Sanger	1	Variant	NA
7577120	7577120	NG_017013.2:g.18749G>A	NC_000017.10:g.7577120C>T	NC_000017.11:g.7673802C>T	SNV	GC>AT	Expressed_mutant	Missense_variant	Exonic_mutation	p.Arg273His	p.Arg273His	p.Arg273His	C	T	1	0	0	8	8	273	273	c.818G>A	Somatic	Chronic lymphocytic leukemia	Lymphoid (LYMPH)	GEL_EV_CLLs	SM	FILO_Sanger	1	Certified oncogenic variant	NA
7578272	7578272	NG_017013.2:g.17597C>G	NC_000017.10:g.7578272G>C	NC_000017.11:g.7674954G>C	SNV	GC>CG	Expressed_mutant	Missense_variant	Exonic_mutation	p.His193Asp	p.His193Asp	p.His193Asp	G	C	1	0	0	6	6	193	193	c.577C>G	Somatic	Chronic lymphocytic leukemia	Lymphoid (LYMPH)	GEN_JE_CLLs	DMU	FILO_Sanger	2	Variant	NA
7578263	7578263	NG_017013.2:g.17606C>T	NC_000017.10:g.7578263G>A	NC_000017.11:g.7674945G>A	SNV	GC>AT	Expressed_mutant_alt_length	Nonsense_variant	Exonic_mutation	p.Arg196Ter	p.Arg196Ter	p.Arg196Ter	G	A	1	0	0	6	6	196	196	c.586C>T	Somatic	Chronic lymphocytic leukemia	Lymphoid (LYMPH)	GEN_JE_CLLs	DMU	FILO_Sanger	2	Variant	NA
7577570	7577570	NG_017013.2:g.18299G>A	NC_000017.10:g.7577570C>T	NC_000017.11:g.7674252C>T	SNV	GC>AT	Expressed_mutant	Missense_variant	Exonic_mutation	p.Met237Ile	p.Met237Ile	p.Met237Ile	C	T	1	0	0	7	7	237	237	c.711G>A	Somatic	Chronic lymphocytic leukemia	Lymphoid (LYMPH)	GER_GE_CLLs	DMU	FILO_Sanger	2	Certified oncogenic variant	NA
7577090	7577090	NG_017013.2:g.18779G>A	NC_000017.10:g.7577090C>T	NC_000017.11:g.7673772C>T	SNV	GC>AT	Expressed_mutant	Missense_variant	Exonic_mutation	p.Arg283His	p.Arg283His	p.Arg283His	C	T	1	0	0	8	8	283	283	c.848G>A	Somatic	Chronic lymphocytic leukemia	Lymphoid (LYMPH)	GER_GE_CLLs	DMU	FILO_Sanger	2	Variant	NA
7578222	7578222	NG_017013.2:g.17649dup	NC_000017.10:g.7578222dup	NC_000017.11:g.7674904dup	DUP	NR	Expressed_mutant_alt_length	Frameshift_variant	Exonic_mutation	p.Asn210LysfsTer6	p.Asn210LysfsTer6	p.Asn210LysfsTer6	G	GT	0	0	1	6	6	210	210	c.629dup	Somatic	Chronic lymphocytic leukemia	Lymphoid (LYMPH)	GHE_JOE_CLLs	SM	FILO_Sanger	1	Variant	NA
7577120	7577120	NG_017013.2:g.18749G>A	NC_000017.10:g.7577120C>T	NC_000017.11:g.7673802C>T	SNV	GC>AT	Expressed_mutant	Missense_variant	Exonic_mutation	p.Arg273His	p.Arg273His	p.Arg273His	C	T	1	0	0	8	8	273	273	c.818G>A	Somatic	Chronic lymphocytic leukemia	Lymphoid (LYMPH)	GIR_JEA_CLLs	SM	FILO_Sanger	1	Certified oncogenic variant	NA
7579328	7579328	NG_017013.2:g.16541A>G	NC_000017.10:g.7579328T>C	NC_000017.11:g.7676010T>C	SNV	AT>GC	Expressed_mutant	Missense_variant	Exonic_mutation	p.Lys120Arg	p.Lys120Arg	p.Lys120Arg	T	C	1	0	0	4	4	120	120	c.359A>G	Somatic	Chronic lymphocytic leukemia	Lymphoid (LYMPH)	GIR_JPA_CLLs	DMU	FILO_Sanger	2	Variant	NA
7577157	7577157	NG_017013.2:g.18712A>G	NC_000017.10:g.7577157T>C	NC_000017.11:g.7673839T>C	SNV	AT>GC	Protein_status_unknown	Splice_acceptor_variant	Intronic_mutation	p.?	p.?	p.?	T	C	1	0	0	Intron_07_SA	Intron_07_SA	Splice	Splice	c.783-2A>G	Somatic	Chronic lymphocytic leukemia	Lymphoid (LYMPH)	GIR_JPA_CLLs	DMU	FILO_Sanger	2	Variant	Intron_7_Acceptor_site_-2
7578271	7578271	NG_017013.2:g.17598A>G	NC_000017.10:g.7578271T>C	NC_000017.11:g.7674953T>C	SNV	AT>GC	Expressed_mutant	Missense_variant	Exonic_mutation	p.His193Arg	p.His193Arg	p.His193Arg	T	C	1	0	0	6	6	193	193	c.578A>G	Somatic	Chronic lymphocytic leukemia	Lymphoid (LYMPH)	GOD_Ma_CLLs	SM	FILO_Sanger	1	Certified oncogenic variant	NA
7577506	7577506	NG_017013.2:g.18363G>T	NC_000017.10:g.7577506C>A	NC_000017.11:g.7674188C>A	SNV	GC>TA	Expressed_mutant	Missense_variant	Exonic_mutation	p.Asp259Tyr	p.Asp259Tyr	p.Asp259Tyr	C	A	1	0	0	7	7	259	259	c.775G>T	Somatic	Chronic lymphocytic leukemia	Lymphoid (LYMPH)	GON_MO_CLLs	SM	FILO_Sanger	1	Variant	NA
7578403	7578403	NG_017013.2:g.17466G>A	NC_000017.10:g.7578403C>T	NC_000017.11:g.7675085C>T	SNV	GC>AT	Expressed_mutant	Missense_variant	Exonic_mutation	p.Cys176Tyr	p.Cys176Tyr	p.Cys176Tyr	C	T	1	0	0	5	5	176	176	c.527G>A	Somatic	Chronic lymphocytic leukemia	Lymphoid (LYMPH)	GON_RE_CLLs	DMU	FILO_Sanger	2	Certified oncogenic variant	NA
7577105	7577105	NG_017013.2:g.18764C>T	NC_000017.10:g.7577105G>A	NC_000017.11:g.7673787G>A	SNV	GC>AT	Expressed_mutant	Missense_variant	Exonic_mutation	p.Pro278Leu	p.Pro278Leu	p.Pro278Leu	G	A	1	0	0	8	8	278	278	c.833C>T	Somatic	Chronic lymphocytic leukemia	Lymphoid (LYMPH)	GON_RE_CLLs	DMU	FILO_Sanger	2	Variant	NA
7578388	7578388	NG_017013.2:g.17481G>C	NC_000017.10:g.7578388C>G	NC_000017.11:g.7675070C>G	SNV	GC>CG	Expressed_mutant	Missense_variant	Exonic_mutation	p.Arg181Pro	p.Arg181Pro	p.Arg181Pro	C	G	1	0	0	5	5	181	181	c.542G>C	Somatic	Chronic lymphocytic leukemia	Lymphoid (LYMPH)	GRE_JO_CLLs	SM	FILO_Sanger	1	Variant	NA
7579529	7579529	NG_017013.2:g.16340G>A	NC_000017.10:g.7579529C>T	NC_000017.11:g.7676211C>T	SNV	GC>AT	Expressed_mutant_alt_length	Nonsense_variant	Exonic_mutation	p.Trp53Ter	p.Trp53Ter	p.Trp53Ter	C	T	1	0	0	4	4	53	53	c.158G>A	Somatic	Chronic lymphocytic leukemia	Lymphoid (LYMPH)	GRU_JA_CLLs	SM	FILO_Sanger	1	Variant	NA
7578402	7578402	NG_017013.2:g.17471dup	NC_000017.10:g.7578402dup	NC_000017.11:g.7675084dup	DUP	NR	Expressed_mutant_alt_length	Frameshift_variant	Exonic_mutation	p.His178ProfsTer3	p.His178ProfsTer3	p.His178ProfsTer3	T	TG	0	0	1	5	5	178	178	c.532dup	Somatic	Chronic lymphocytic leukemia	Lymphoid (LYMPH)	GRU_MAR_CLLs	SM	FILO_Sanger	1	Variant	NA
7577508	7577508	NG_017013.2:g.18361A>T	NC_000017.10:g.7577508T>A	NC_000017.11:g.7674190T>A	SNV	AT>TA	Expressed_mutant	Missense_variant	Exonic_mutation	p.Glu258Val	p.Glu258Val	p.Glu258Val	T	A	1	0	0	7	7	258	258	c.773A>T	Somatic	Chronic lymphocytic leukemia	Lymphoid (LYMPH)	GUE_CHR_CLLs	SM	FILO_Sanger	1	Variant	NA
7577570	7577570	NG_017013.2:g.18299G>A	NC_000017.10:g.7577570C>T	NC_000017.11:g.7674252C>T	SNV	GC>AT	Expressed_mutant	Missense_variant	Exonic_mutation	p.Met237Ile	p.Met237Ile	p.Met237Ile	C	T	1	0	0	7	7	237	237	c.711G>A	Somatic	Chronic lymphocytic leukemia	Lymphoid (LYMPH)	HAM_CO_CLLs	SM	FILO_Sanger	1	Certified oncogenic variant	NA
7578382	7578382	NG_017013.2:g.17487C>G	NC_000017.10:g.7578382G>C	NC_000017.11:g.7675064G>C	SNV	GC>CG	Expressed_mutant_alt_length	Nonsense_variant	Exonic_mutation	p.Ser183Ter	p.Ser183Ter	p.Ser183Ter	G	C	1	0	0	5	5	183	183	c.548C>G	Somatic	Chronic lymphocytic leukemia	Lymphoid (LYMPH)	Her_mo_CLLs	SM	FILO_Sanger	1	Variant	NA
7577129	7577129	NG_017013.2:g.18740T>C	NC_000017.10:g.7577129A>G	NC_000017.11:g.7673811A>G	SNV	AT>GC	Expressed_mutant	Missense_variant	Exonic_mutation	p.Phe270Ser	p.Phe270Ser	p.Phe270Ser	A	G	1	0	0	8	8	270	270	c.809T>C	Somatic	Chronic lymphocytic leukemia	Lymphoid (LYMPH)	HEU_AL_CLLs	SM	FILO_Sanger	1	Variant	NA
7578221	7578222	NG_017013.2:g.17648_17649del	NC_000017.10:g.7578221_7578222del	NC_000017.11:g.7674903_7674904del	DEL	NR	Expressed_mutant_alt_length	Frameshift_variant	Exonic_mutation	p.Asn210HisfsTer5	p.Asn210HisfsTer5	p.Asn210HisfsTer5	GTT	G	0	2	0	6	6	210	210	c.628_629del	Somatic	Chronic lymphocytic leukemia	Lymphoid (LYMPH)	HOS_Be_CLLs	SM	FILO_Sanger	1	Variant	NA
7577160	7577175	NG_017013.2:g.18694_18709del	NC_000017.10:g.7577160_7577175del	NC_000017.11:g.7673842_7673857del	DEL	NR	Expressed_wild_type	Intron_variant	Intronic_mutation	p.(=)	p.(=)	p.(=)	CTCAGGATAGGAAAAGA	C	0	16	0	Intron_07	Intron_07	Untranslated	Untranslated	c.783-20_783-5del	Somatic	Chronic lymphocytic leukemia	Lymphoid (LYMPH)	JAC_JA_CLLs	SM	FILO_Sanger	1	Variant	Intron_7_Splice_Poly_Py_3'_-5
7579369	7579369	NG_017013.2:g.16500C>G	NC_000017.10:g.7579369G>C	NC_000017.11:g.7676051G>C	SNV	GC>CG	Expressed_mutant	Missense_variant	Exonic_mutation	p.Ser106Arg	p.Ser106Arg	p.Ser106Arg	G	C	1	0	0	4	4	106	106	c.318C>G	Somatic	Chronic lymphocytic leukemia	Lymphoid (LYMPH)	JAC_MA_CLLs	SM	FILO_Sanger	1	Variant	NA
7578431	7578431	NG_017013.2:g.17438C>T	NC_000017.10:g.7578431G>A	NC_000017.11:g.7675113G>A	SNV	GC>AT	Expressed_mutant_alt_length	Nonsense_variant	Exonic_mutation	p.Gln167Ter	p.Gln167Ter	p.Gln167Ter	G	A	1	0	0	5	5	167	167	c.499C>T	Somatic	Chronic lymphocytic leukemia	Lymphoid (LYMPH)	JAM_AL_CLLs	SM	FILO_Sanger	1	Variant	NA
7578211	7578211	NG_017013.2:g.17658G>T	NC_000017.10:g.7578211C>A	NC_000017.11:g.7674893C>A	SNV	GC>TA	Expressed_mutant	Missense_variant	Exonic_mutation	p.Arg213Leu	p.Arg213Leu	p.Arg213Leu	C	A	1	0	0	6	6	213	213	c.638G>T	Somatic	Chronic lymphocytic leukemia	Lymphoid (LYMPH)	JAN_MI_CLLs	SM	FILO_Sanger	1	Variant	NA
7577127	7577127	NG_017013.2:g.18742G>T	NC_000017.10:g.7577127C>A	NC_000017.11:g.7673809C>A	SNV	GC>TA	Expressed_mutant_alt_length	Nonsense_variant	Exonic_mutation	p.Glu271Ter	p.Glu271Ter	p.Glu271Ter	C	A	1	0	0	8	8	271	271	c.811G>T	Somatic	Chronic lymphocytic leukemia	Lymphoid (LYMPH)	JAN_Ph_CLLs	SM	FILO_Sanger	1	Variant	NA
7576852	7576852	NG_017013.2:g.19017G>A	NC_000017.10:g.7576852C>T	NC_000017.11:g.7673534C>T	SNV	GC>AT	Protein_status_unknown	Splice_donor_variant	Intronic_mutation	p.?	p.?	p.?	C	T	1	0	0	Intron_09_SD	Intron_09_SD	Splice	Splice	c.993+1G>A	Somatic	Chronic lymphocytic leukemia	Lymphoid (LYMPH)	JOC_JA_CLLs	SM	FILO_Sanger	1	Variant	Intron_9_Donor_site_+1
7577094	7577094	NG_017013.2:g.18775C>T	NC_000017.10:g.7577094G>A	NC_000017.11:g.7673776G>A	SNV	GC>AT	Expressed_mutant	Missense_variant	Exonic_mutation	p.Arg282Trp	p.Arg282Trp	p.Arg282Trp	G	A	1	0	0	8	8	282	282	c.844C>T	Somatic	Chronic lymphocytic leukemia	Lymphoid (LYMPH)	Joh_le_CLLs	SM	FILO_Sanger	1	Certified oncogenic variant	NA
7577539	7577539	NG_017013.2:g.18330C>T	NC_000017.10:g.7577539G>A	NC_000017.11:g.7674221G>A	SNV	GC>AT	Expressed_mutant	Missense_variant	Exonic_mutation	p.Arg248Trp	p.Arg248Trp	p.Arg248Trp	G	A	1	0	0	7	7	248	248	c.742C>T	Somatic	Chronic lymphocytic leukemia	Lymphoid (LYMPH)	Ker_je_CLLs	SM	FILO_Sanger	1	Certified oncogenic variant	NA
7577556	7577556	NG_017013.2:g.18313G>A	NC_000017.10:g.7577556C>T	NC_000017.11:g.7674238C>T	SNV	GC>AT	Expressed_mutant	Missense_variant	Exonic_mutation	p.Cys242Tyr	p.Cys242Tyr	p.Cys242Tyr	C	T	1	0	0	7	7	242	242	c.725G>A	Somatic	Chronic lymphocytic leukemia	Lymphoid (LYMPH)	Lab_vi_CLLs	SM	FILO_Sanger	1	Certified oncogenic variant	NA
7577541	7577541	NG_017013.2:g.18328A>T	NC_000017.10:g.7577541T>A	NC_000017.11:g.7674223T>A	SNV	AT>TA	Expressed_mutant	Missense_variant	Exonic_mutation	p.Asn247Ile	p.Asn247Ile	p.Asn247Ile	T	A	1	0	0	7	7	247	247	c.740A>T	Somatic	Chronic lymphocytic leukemia	Lymphoid (LYMPH)	LAC_SER_CLLs	SM	FILO_Sanger	1	Certified oncogenic variant	NA
7577548	7577548	NG_017013.2:g.18321G>T	NC_000017.10:g.7577548C>A	NC_000017.11:g.7674230C>A	SNV	GC>TA	Expressed_mutant	Missense_variant	Exonic_mutation	p.Gly245Cys	p.Gly245Cys	p.Gly245Cys	C	A	1	0	0	7	7	245	245	c.733G>T	Somatic	Chronic lymphocytic leukemia	Lymphoid (LYMPH)	Laf_ma_CLLs	SM	FILO_Sanger	1	Certified oncogenic variant	NA
7578223	7578224	NG_017013.2:g.17646_17647del	NC_000017.10:g.7578223_7578224del	NC_000017.11:g.7674905_7674906del	DEL	NR	Expressed_mutant_alt_length	Frameshift_variant	Exonic_mutation	p.Arg209LysfsTer6	p.Arg209LysfsTer6	p.Arg209LysfsTer6	TTC	T	0	2	0	6	6	209	209	c.626_627del	Somatic	Chronic lymphocytic leukemia	Lymphoid (LYMPH)	LAG_RO_CLLs	SM	FILO_Sanger	1	Variant	NA
7577018	7577018	NG_017013.2:g.18851G>T	NC_000017.10:g.7577018C>A	NC_000017.11:g.7673700C>A	SNV	GC>TA	Protein_status_unknown	Splice_donor_variant	Intronic_mutation	p.?	p.?	p.?	C	A	1	0	0	Intron_08_SD	Intron_08_SD	Splice	Splice	c.919+1G>T	Somatic	Chronic lymphocytic leukemia	Lymphoid (LYMPH)	LAO_RAI_CLLs	SM	FILO_Sanger	1	Variant	Intron_8_Donor_site_+1
7578202	7578202	NG_017013.2:g.17667T>G	NC_000017.10:g.7578202A>C	NC_000017.11:g.7674884A>C	SNV	AT>CG	Expressed_mutant	Missense_variant	Exonic_mutation	p.Val216Gly	p.Val216Gly	p.Val216Gly	A	C	1	0	0	6	6	216	216	c.647T>G	Somatic	Chronic lymphocytic leukemia	Lymphoid (LYMPH)	LAU_FR_CLLs	DMU	FILO_Sanger	2	Variant	NA
7573934	7573934	NG_017013.2:g.21935C>T	NC_000017.10:g.7573934G>A	NC_000017.11:g.7670616G>A	SNV	GC>AT	Expressed_mutant	Missense_variant	Exonic_mutation	p.His365Tyr	p.(=)	p.(=)	G	A	1	0	0	10	10	365	365	c.1093C>T	Somatic	Chronic lymphocytic leukemia	Lymphoid (LYMPH)	LAU_FR_CLLs	DMU	FILO_Sanger	2	Variant	NA
7577124	7577124	NG_017013.2:g.18745G>T	NC_000017.10:g.7577124C>A	NC_000017.11:g.7673806C>A	SNV	GC>TA	Expressed_mutant	Missense_variant	Exonic_mutation	p.Val272Leu	p.Val272Leu	p.Val272Leu	C	A	1	0	0	8	8	272	272	c.814G>T	Somatic	Chronic lymphocytic leukemia	Lymphoid (LYMPH)	LAU_LU_CLLs	SM	FILO_Sanger	1	Certified oncogenic variant	NA
7577509	7577509	NG_017013.2:g.18360G>A	NC_000017.10:g.7577509C>T	NC_000017.11:g.7674191C>T	SNV	GC>AT	Expressed_mutant	Missense_variant	Exonic_mutation	p.Glu258Lys	p.Glu258Lys	p.Glu258Lys	C	T	1	0	0	7	7	258	258	c.772G>A	Somatic	Chronic lymphocytic leukemia	Lymphoid (LYMPH)	LEC_FR_CLLs	SM	FILO_Sanger	1	Certified oncogenic variant	NA
7578526	7578526	NG_017013.2:g.17343G>A	NC_000017.10:g.7578526C>T	NC_000017.11:g.7675208C>T	SNV	GC>AT	Expressed_mutant	Missense_variant	Exonic_mutation	p.Cys135Tyr	p.Cys135Tyr	p.Cys135Tyr	C	T	1	0	0	5	5	135	135	c.404G>A	Somatic	Chronic lymphocytic leukemia	Lymphoid (LYMPH)	LEN_JC_CLLs	DMU	FILO_Sanger	2	Certified oncogenic variant	NA
7574029	7574029	NG_017013.2:g.21840G>A	NC_000017.10:g.7574029C>T	NC_000017.11:g.7670711C>T	SNV	GC>AT	Expressed_mutant	Missense_variant	Exonic_mutation	p.Arg333His	p.(=)	p.(=)	C	T	1	0	0	10	10	333	333	c.998G>A	Somatic	Chronic lymphocytic leukemia	Lymphoid (LYMPH)	LEN_JC_CLLs	DMU	FILO_Sanger	2	Variant	NA
7577096	7577096	NG_017013.2:g.18773A>T	NC_000017.10:g.7577096T>A	NC_000017.11:g.7673778T>A	SNV	AT>TA	Expressed_mutant	Missense_variant	Exonic_mutation	p.Asp281Val	p.Asp281Val	p.Asp281Val	T	A	1	0	0	8	8	281	281	c.842A>T	Somatic	Chronic lymphocytic leukemia	Lymphoid (LYMPH)	LEQ_PA_CLLs	SM	FILO_Sanger	1	Variant	NA
7578312	7578315	NG_017013.2:g.17554_17557del	NC_000017.10:g.7578312_7578315del	NC_000017.11:g.7674994_7674997del	DEL	NR	Expressed_wild_type	Intron_variant	Intronic_mutation	p.(=)	p.(=)	p.(=)	TCAGA	T	0	4	0	Intron_05	Intron_05	Untranslated	Untranslated	c.560-26_560-23del	Somatic	Chronic lymphocytic leukemia	Lymphoid (LYMPH)	LEY_JE_CLLs	SM	FILO_Sanger	1	Variant	BBP_Intron_05
7578384	7578384	NG_017013.2:g.17485C>A	NC_000017.10:g.7578384G>T	NC_000017.11:g.7675066G>T	SNV	GC>TA	Expressed_mutant_alt_length	Nonsense_variant	Exonic_mutation	p.Cys182Ter	p.Cys182Ter	p.Cys182Ter	G	T	1	0	0	5	5	182	182	c.546C>A	Somatic	Chronic lymphocytic leukemia	Lymphoid (LYMPH)	LIO_MA_CLLs	SM	FILO_Sanger	1	Variant	NA
7577538	7577538	NG_017013.2:g.18331G>A	NC_000017.10:g.7577538C>T	NC_000017.11:g.7674220C>T	SNV	GC>AT	Expressed_mutant	Missense_variant	Exonic_mutation	p.Arg248Gln	p.Arg248Gln	p.Arg248Gln	C	T	1	0	0	7	7	248	248	c.743G>A	Somatic	Chronic lymphocytic leukemia	Lymphoid (LYMPH)	LIS_MI_CLLs	SM	FILO_Sanger	1	Certified oncogenic variant	NA
7579533	7579533	NG_017013.2:g.16336del	NC_000017.10:g.7579533del	NC_000017.11:g.7676215del	DEL	NR	Expressed_mutant_alt_length	Frameshift_variant	Exonic_mutation	p.Gln52AsnfsTer71	p.Gln52AsnfsTer71	p.Gln52AsnfsTer71	TG	T	0	1	0	4	4	52	52	c.154del	Somatic	Chronic lymphocytic leukemia	Lymphoid (LYMPH)	LOC_SY_CLLs	SM	FILO_Sanger	1	Variant	NA
7577124	7577124	NG_017013.2:g.18745G>T	NC_000017.10:g.7577124C>A	NC_000017.11:g.7673806C>A	SNV	GC>TA	Expressed_mutant	Missense_variant	Exonic_mutation	p.Val272Leu	p.Val272Leu	p.Val272Leu	C	A	1	0	0	8	8	272	272	c.814G>T	Somatic	Chronic lymphocytic leukemia	Lymphoid (LYMPH)	MAG_MI_CLLs	SM	FILO_Sanger	1	Certified oncogenic variant	NA
7579424	7579424	NG_017013.2:g.16449dup	NC_000017.10:g.7579424dup	NC_000017.11:g.7676106dup	DUP	NR	Expressed_mutant_alt_length	Frameshift_variant	Exonic_mutation	p.Ser90LeufsTer59	p.Ser90LeufsTer59	p.Ser90LeufsTer59	A	AG	0	0	1	4	4	90	90	c.267dup	Somatic	Chronic lymphocytic leukemia	Lymphoid (LYMPH)	MAN_LU_CLLs	MM	FILO_Sanger	3	Variant	NA
7578212	7578212	NG_017013.2:g.17657C>T	NC_000017.10:g.7578212G>A	NC_000017.11:g.7674894G>A	SNV	GC>AT	Expressed_mutant_alt_length	Nonsense_variant	Exonic_mutation	p.Arg213Ter	p.Arg213Ter	p.Arg213Ter	G	A	1	0	0	6	6	213	213	c.637C>T	Somatic	Chronic lymphocytic leukemia	Lymphoid (LYMPH)	MAN_LU_CLLs	MM	FILO_Sanger	3	Variant	NA
7577586	7577586	NG_017013.2:g.18283dup	NC_000017.10:g.7577586dup	NC_000017.11:g.7674268dup	DUP	NR	Expressed_mutant_alt_length	Frameshift_variant	Exonic_mutation	p.His233ProfsTer7	p.His233ProfsTer7	p.His233ProfsTer7	G	GA	0	0	1	7	7	233	233	c.695dup	Somatic	Chronic lymphocytic leukemia	Lymphoid (LYMPH)	MAN_LU_CLLs	MM	FILO_Sanger	3	Variant	NA
7579358	7579358	NG_017013.2:g.16511G>A	NC_000017.10:g.7579358C>T	NC_000017.11:g.7676040C>T	SNV	GC>AT	Expressed_mutant	Missense_variant	Exonic_mutation	p.Arg110His	p.Arg110His	p.Arg110His	C	T	1	0	0	4	4	110	110	c.329G>A	Somatic	Chronic lymphocytic leukemia	Lymphoid (LYMPH)	MAR_CH_CLLs	SM	FILO_Sanger	1	Variant	NA
7578275	7578275	NG_017013.2:g.17594C>T	NC_000017.10:g.7578275G>A	NC_000017.11:g.7674957G>A	SNV	GC>AT	Expressed_mutant_alt_length	Nonsense_variant	Exonic_mutation	p.Gln192Ter	p.Gln192Ter	p.Gln192Ter	G	A	1	0	0	6	6	192	192	c.574C>T	Somatic	Chronic lymphocytic leukemia	Lymphoid (LYMPH)	MAR_SO_CLLs	SM	FILO_Sanger	1	Variant	NA
7577580	7577580	NG_017013.2:g.18289A>G	NC_000017.10:g.7577580T>C	NC_000017.11:g.7674262T>C	SNV	AT>GC	Expressed_mutant	Missense_variant	Exonic_mutation	p.Tyr234Cys	p.Tyr234Cys	p.Tyr234Cys	T	C	1	0	0	7	7	234	234	c.701A>G	Somatic	Chronic lymphocytic leukemia	Lymphoid (LYMPH)	MAS_NI_CLLs	SM	FILO_Sanger	1	Certified oncogenic variant	NA
7577565	7577565	NG_017013.2:g.18304A>G	NC_000017.10:g.7577565T>C	NC_000017.11:g.7674247T>C	SNV	AT>GC	Expressed_mutant	Missense_variant	Exonic_mutation	p.Asn239Ser	p.Asn239Ser	p.Asn239Ser	T	C	1	0	0	7	7	239	239	c.716A>G	Somatic	Chronic lymphocytic leukemia	Lymphoid (LYMPH)	MAS_TH_CLLs	SM	FILO_Sanger	1	Variant	NA
7577550	7577550	NG_017013.2:g.18319G>A	NC_000017.10:g.7577550C>T	NC_000017.11:g.7674232C>T	SNV	GC>AT	Expressed_mutant	Missense_variant	Exonic_mutation	p.Gly244Asp	p.Gly244Asp	p.Gly244Asp	C	T	1	0	0	7	7	244	244	c.731G>A	Somatic	Chronic lymphocytic leukemia	Lymphoid (LYMPH)	MER_MA_CLLs	SM	FILO_Sanger	1	Variant	NA
7577536	7577536	NG_017013.2:g.18333A>G	NC_000017.10:g.7577536T>C	NC_000017.11:g.7674218T>C	SNV	AT>GC	Expressed_mutant	Missense_variant	Exonic_mutation	p.Arg249Gly	p.Arg249Gly	p.Arg249Gly	T	C	1	0	0	7	7	249	249	c.745A>G	Somatic	Chronic lymphocytic leukemia	Lymphoid (LYMPH)	MER_MO_CLLs	SM	FILO_Sanger	1	Variant	NA
7578208	7578208	NG_017013.2:g.17661A>G	NC_000017.10:g.7578208T>C	NC_000017.11:g.7674890T>C	SNV	AT>GC	Expressed_mutant	Missense_variant	Exonic_mutation	p.His214Arg	p.His214Arg	p.His214Arg	T	C	1	0	0	6	6	214	214	c.641A>G	Somatic	Chronic lymphocytic leukemia	Lymphoid (LYMPH)	MER_PA_CLLs	SM	FILO_Sanger	1	Variant	NA
7577551	7577551	NG_017013.2:g.18318G>C	NC_000017.10:g.7577551C>G	NC_000017.11:g.7674233C>G	SNV	GC>CG	Expressed_mutant	Missense_variant	Exonic_mutation	p.Gly244Arg	p.Gly244Arg	p.Gly244Arg	C	G	1	0	0	7	7	244	244	c.730G>C	Somatic	Chronic lymphocytic leukemia	Lymphoid (LYMPH)	MIC_AR_CLLs	SM	FILO_Sanger	1	Variant	NA
7577120	7577120	NG_017013.2:g.18749G>A	NC_000017.10:g.7577120C>T	NC_000017.11:g.7673802C>T	SNV	GC>AT	Expressed_mutant	Missense_variant	Exonic_mutation	p.Arg273His	p.Arg273His	p.Arg273His	C	T	1	0	0	8	8	273	273	c.818G>A	Somatic	Chronic lymphocytic leukemia	Lymphoid (LYMPH)	MIC_HE_CLLs	SM	FILO_Sanger	1	Certified oncogenic variant	NA
7578461	7578461	NG_017013.2:g.17408G>T	NC_000017.10:g.7578461C>A	NC_000017.11:g.7675143C>A	SNV	GC>TA	Expressed_mutant	Missense_variant	Exonic_mutation	p.Val157Phe	p.Val157Phe	p.Val157Phe	C	A	1	0	0	5	5	157	157	c.469G>T	Somatic	Chronic lymphocytic leukemia	Lymphoid (LYMPH)	Mig_Fr_CLLs	SM	FILO_Sanger	1	Certified oncogenic variant	NA
7577539	7577539	NG_017013.2:g.18330C>T	NC_000017.10:g.7577539G>A	NC_000017.11:g.7674221G>A	SNV	GC>AT	Expressed_mutant	Missense_variant	Exonic_mutation	p.Arg248Trp	p.Arg248Trp	p.Arg248Trp	G	A	1	0	0	7	7	248	248	c.742C>T	Somatic	Chronic lymphocytic leukemia	Lymphoid (LYMPH)	MIQ_GIN_CLLs	SM	FILO_Sanger	1	Certified oncogenic variant	NA
7578208	7578208	NG_017013.2:g.17661A>G	NC_000017.10:g.7578208T>C	NC_000017.11:g.7674890T>C	SNV	AT>GC	Expressed_mutant	Missense_variant	Exonic_mutation	p.His214Arg	p.His214Arg	p.His214Arg	T	C	1	0	0	6	6	214	214	c.641A>G	Somatic	Chronic lymphocytic leukemia	Lymphoid (LYMPH)	MOM_JE_CLLs	SM	FILO_Sanger	1	Variant	NA
7577556	7577556	NG_017013.2:g.18313G>A	NC_000017.10:g.7577556C>T	NC_000017.11:g.7674238C>T	SNV	GC>AT	Expressed_mutant	Missense_variant	Exonic_mutation	p.Cys242Tyr	p.Cys242Tyr	p.Cys242Tyr	C	T	1	0	0	7	7	242	242	c.725G>A	Somatic	Chronic lymphocytic leukemia	Lymphoid (LYMPH)	MOR_DO_CLLs	SM	FILO_Sanger	1	Certified oncogenic variant	NA
7577095	7577095	NG_017013.2:g.18774C>G	NC_000017.10:g.7577095G>C	NC_000017.11:g.7673777G>C	SNV	GC>CG	Expressed_mutant	Missense_variant	Exonic_mutation	p.Asp281Glu	p.Asp281Glu	p.Asp281Glu	G	C	1	0	0	8	8	281	281	c.843C>G	Somatic	Chronic lymphocytic leukemia	Lymphoid (LYMPH)	MOT_Ge_CLLs	SM	FILO_Sanger	1	Variant	NA
7578236	7578236	NG_017013.2:g.17633T>G	NC_000017.10:g.7578236A>C	NC_000017.11:g.7674918A>C	SNV	AT>CG	Expressed_mutant	Missense_variant	Exonic_mutation	p.Tyr205Asp	p.Tyr205Asp	p.Tyr205Asp	A	C	1	0	0	6	6	205	205	c.613T>G	Somatic	Chronic lymphocytic leukemia	Lymphoid (LYMPH)	MUL_PA_CLLs	SM	FILO_Sanger	1	Variant	NA
7578265	7578265	NG_017013.2:g.17604T>C	NC_000017.10:g.7578265A>G	NC_000017.11:g.7674947A>G	SNV	AT>GC	Expressed_mutant	Missense_variant	Exonic_mutation	p.Ile195Thr	p.Ile195Thr	p.Ile195Thr	A	G	1	0	0	6	6	195	195	c.584T>C	Somatic	Chronic lymphocytic leukemia	Lymphoid (LYMPH)	NAU_DA_CLLs	MM	FILO_Sanger	3	Certified oncogenic variant	NA
7577610	7577610	NG_017013.2:g.18259A>C	NC_000017.10:g.7577610T>G	NC_000017.11:g.7674292T>G	SNV	AT>CG	Protein_status_unknown	Splice_acceptor_variant	Intronic_mutation	p.?	p.?	p.?	T	G	1	0	0	Intron_06_SA	Intron_06_SA	Splice	Splice	c.673-2A>C	Somatic	Chronic lymphocytic leukemia	Lymphoid (LYMPH)	NAU_DA_CLLs	MM	FILO_Sanger	3	Variant	Intron_6_Acceptor_site_-2
7577096	7577096	NG_017013.2:g.18773A>T	NC_000017.10:g.7577096T>A	NC_000017.11:g.7673778T>A	SNV	AT>TA	Expressed_mutant	Missense_variant	Exonic_mutation	p.Asp281Val	p.Asp281Val	p.Asp281Val	T	A	1	0	0	8	8	281	281	c.842A>T	Somatic	Chronic lymphocytic leukemia	Lymphoid (LYMPH)	NAU_DA_CLLs	MM	FILO_Sanger	3	Variant	NA
7578508	7578508	NG_017013.2:g.17361G>A	NC_000017.10:g.7578508C>T	NC_000017.11:g.7675190C>T	SNV	GC>AT	Expressed_mutant	Missense_variant	Exonic_mutation	p.Cys141Tyr	p.Cys141Tyr	p.Cys141Tyr	C	T	1	0	0	5	5	141	141	c.422G>A	Somatic	Chronic lymphocytic leukemia	Lymphoid (LYMPH)	PAI_Mu_CLLs	SM	FILO_Sanger	1	Certified oncogenic variant	NA
7577574	7577574	NG_017013.2:g.18295A>G	NC_000017.10:g.7577574T>C	NC_000017.11:g.7674256T>C	SNV	AT>GC	Expressed_mutant	Missense_variant	Exonic_mutation	p.Tyr236Cys	p.Tyr236Cys	p.Tyr236Cys	T	C	1	0	0	7	7	236	236	c.707A>G	Somatic	Chronic lymphocytic leukemia	Lymphoid (LYMPH)	PEA_PA_CLLs	SM	FILO_Sanger	1	Variant	NA
7578538	7578538	NG_017013.2:g.17331A>G	NC_000017.10:g.7578538T>C	NC_000017.11:g.7675220T>C	SNV	AT>GC	Expressed_mutant	Missense_variant	Exonic_mutation	p.Asn131Ser	p.Asn131Ser	p.Asn131Ser	T	C	1	0	0	5	5	131	131	c.392A>G	Somatic	Chronic lymphocytic leukemia	Lymphoid (LYMPH)	pel_lo_CLLs	SM	FILO_Sanger	1	Variant	NA
7577559	7577559	NG_017013.2:g.18310C>A	NC_000017.10:g.7577559G>T	NC_000017.11:g.7674241G>T	SNV	GC>TA	Expressed_mutant	Missense_variant	Exonic_mutation	p.Ser241Tyr	p.Ser241Tyr	p.Ser241Tyr	G	T	1	0	0	7	7	241	241	c.722C>A	Somatic	Chronic lymphocytic leukemia	Lymphoid (LYMPH)	PER_Al_CLLs	SM	FILO_Sanger	1	Variant	NA
7578217	7578233	NG_017013.2:g.17638_17654del	NC_000017.10:g.7578217_7578233del	NC_000017.11:g.7674899_7674915del	DEL	NR	Expressed_mutant_alt_length	Frameshift_variant	Exonic_mutation	p.Leu206PhefsTer4	p.Leu206PhefsTer4	p.Leu206PhefsTer4	AAAGTGTTTCTGTCATCC	A	0	17	0	6	6	206	206	c.618_634del	Somatic	Chronic lymphocytic leukemia	Lymphoid (LYMPH)	PER_JA_CLLs	SM	FILO_Sanger	1	Variant	NA
7578394	7578394	NG_017013.2:g.17475A>T	NC_000017.10:g.7578394T>A	NC_000017.11:g.7675076T>A	SNV	AT>TA	Expressed_mutant	Missense_variant	Exonic_mutation	p.His179Leu	p.His179Leu	p.His179Leu	T	A	1	0	0	5	5	179	179	c.536A>T	Somatic	Chronic lymphocytic leukemia	Lymphoid (LYMPH)	PEY_RO_CLLs	SM	FILO_Sanger	1	Variant	NA
7577105	7577105	NG_017013.2:g.18764C>T	NC_000017.10:g.7577105G>A	NC_000017.11:g.7673787G>A	SNV	GC>AT	Expressed_mutant	Missense_variant	Exonic_mutation	p.Pro278Leu	p.Pro278Leu	p.Pro278Leu	G	A	1	0	0	8	8	278	278	c.833C>T	Somatic	Chronic lymphocytic leukemia	Lymphoid (LYMPH)	PIR_GU_CLLs	SM	FILO_Sanger	1	Variant	NA
7577556	7577556	NG_017013.2:g.18313G>T	NC_000017.10:g.7577556C>A	NC_000017.11:g.7674238C>A	SNV	GC>TA	Expressed_mutant	Missense_variant	Exonic_mutation	p.Cys242Phe	p.Cys242Phe	p.Cys242Phe	C	A	1	0	0	7	7	242	242	c.725G>T	Somatic	Chronic lymphocytic leukemia	Lymphoid (LYMPH)	PIV_Ph_CLLs	SM	FILO_Sanger	1	Variant	NA
7577018	7577018	NG_017013.2:g.18851G>A	NC_000017.10:g.7577018C>T	NC_000017.11:g.7673700C>T	SNV	GC>AT	Protein_status_unknown	Splice_donor_variant	Intronic_mutation	p.?	p.?	p.?	C	T	1	0	0	Intron_08_SD	Intron_08_SD	Splice	Splice	c.919+1G>A	Somatic	Chronic lymphocytic leukemia	Lymphoid (LYMPH)	PRE_PAT_CLLs	SM	FILO_Sanger	1	Variant	Intron_8_Donor_site_+1
7578394	7578394	NG_017013.2:g.17475A>T	NC_000017.10:g.7578394T>A	NC_000017.11:g.7675076T>A	SNV	AT>TA	Expressed_mutant	Missense_variant	Exonic_mutation	p.His179Leu	p.His179Leu	p.His179Leu	T	A	1	0	0	5	5	179	179	c.536A>T	Somatic	Chronic lymphocytic leukemia	Lymphoid (LYMPH)	REI_MA_CLLs	SM	FILO_Sanger	1	Variant	NA
7577510	7577511	NG_017013.2:g.18358_18359delinsAC	NC_000017.10:g.7577510_7577511delinsGT	NC_000017.11:g.7674192_7674193delinsGT	DNP	NR	Expressed_mutant	Missense_variant	Exonic_mutation	p.Leu257His	p.Leu257His	p.Leu257His	CA	GT	0	2	2	7	7	257	257	c.770_771delinsAC	Somatic	Chronic lymphocytic leukemia	Lymphoid (LYMPH)	RIF_MA_CLLs	DMU	FILO_Sanger	2	Variant	NA
7577097	7577097	NG_017013.2:g.18772G>C	NC_000017.10:g.7577097C>G	NC_000017.11:g.7673779C>G	SNV	GC>CG	Expressed_mutant	Missense_variant	Exonic_mutation	p.Asp281His	p.Asp281His	p.Asp281His	C	G	1	0	0	8	8	281	281	c.841G>C	Somatic	Chronic lymphocytic leukemia	Lymphoid (LYMPH)	RIF_MA_CLLs	DMU	FILO_Sanger	2	Variant	NA
7578407	7578407	NG_017013.2:g.17462C>G	NC_000017.10:g.7578407G>C	NC_000017.11:g.7675089G>C	SNV	GC>CG	Expressed_mutant	Missense_variant	Exonic_mutation	p.Arg175Gly	p.Arg175Gly	p.Arg175Gly	G	C	1	0	0	5	5	175	175	c.523C>G	Somatic	Chronic lymphocytic leukemia	Lymphoid (LYMPH)	ROG_AN_CLLs	SM	FILO_Sanger	1	Certified oncogenic variant	NA
7578415	7578420	NG_017013.2:g.17449_17454del	NC_000017.10:g.7578415_7578420del	NC_000017.11:g.7675097_7675102del	DEL	NR	Expressed_mutant_alt_length	Inframe_deletion	Exonic_mutation	p.Glu171_Val172del	p.Glu171_Val172del	p.Glu171_Val172del	AACCTCC	A	0	6	0	5	5	171	172	c.510_515del	Somatic	Chronic lymphocytic leukemia	Lymphoid (LYMPH)	ROL_YV_CLLs	SM	FILO_Sanger	1	Variant	NA
7577098	7577098	NG_017013.2:g.18771A>T	NC_000017.10:g.7577098T>A	NC_000017.11:g.7673780T>A	SNV	AT>TA	Expressed_mutant	Missense_variant	Exonic_mutation	p.Arg280Ser	p.Arg280Ser	p.Arg280Ser	T	A	1	0	0	8	8	280	280	c.840A>T	Somatic	Chronic lymphocytic leukemia	Lymphoid (LYMPH)	ROU_CL_CLLs	SM	FILO_Sanger	1	Variant	NA
7578440	7578440	NG_017013.2:g.17429A>G	NC_000017.10:g.7578440T>C	NC_000017.11:g.7675122T>C	SNV	AT>GC	Expressed_mutant	Missense_variant	Exonic_mutation	p.Lys164Glu	p.Lys164Glu	p.Lys164Glu	T	C	1	0	0	5	5	164	164	c.490A>G	Somatic	Chronic lymphocytic leukemia	Lymphoid (LYMPH)	ROU_JE_CLLs	SM	FILO_Sanger	1	Variant	NA
7578191	7578191	NG_017013.2:g.17678T>C	NC_000017.10:g.7578191A>G	NC_000017.11:g.7674873A>G	SNV	AT>GC	Expressed_mutant	Missense_variant	Exonic_mutation	p.Tyr220His	p.Tyr220His	p.Tyr220His	A	G	1	0	0	6	6	220	220	c.658T>C	Somatic	Chronic lymphocytic leukemia	Lymphoid (LYMPH)	ROU_NO_CLLs	SM	FILO_Sanger	1	Certified oncogenic variant	NA
7577514	7577514	NG_017013.2:g.18355C>A	NC_000017.10:g.7577514G>T	NC_000017.11:g.7674196G>T	SNV	GC>TA	Expressed_mutant	Missense_variant	Exonic_mutation	p.Thr256Lys	p.Thr256Lys	p.Thr256Lys	G	T	1	0	0	7	7	256	256	c.767C>A	Somatic	Chronic lymphocytic leukemia	Lymphoid (LYMPH)	ROU_RO_CLLs	DMU	FILO_Sanger	2	Variant	NA
7577120	7577120	NG_017013.2:g.18749G>T	NC_000017.10:g.7577120C>A	NC_000017.11:g.7673802C>A	SNV	GC>TA	Expressed_mutant	Missense_variant	Exonic_mutation	p.Arg273Leu	p.Arg273Leu	p.Arg273Leu	C	A	1	0	0	8	8	273	273	c.818G>T	Somatic	Chronic lymphocytic leukemia	Lymphoid (LYMPH)	ROU_RO_CLLs	DMU	FILO_Sanger	2	Certified oncogenic variant	NA
7578237	7578237	NG_017013.2:g.17632del	NC_000017.10:g.7578237del	NC_000017.11:g.7674919del	DEL	NR	Expressed_mutant_alt_length	Frameshift_variant	Exonic_mutation	p.Glu204AspfsTer43	p.Glu204AspfsTer43	p.Glu204AspfsTer43	AC	A	0	1	0	6	6	204	204	c.612del	Somatic	Chronic lymphocytic leukemia	Lymphoid (LYMPH)	ROY_PI_CLLs	SM	FILO_Sanger	1	Variant	NA
7578402	7578402	NG_017013.2:g.17471del	NC_000017.10:g.7578402del	NC_000017.11:g.7675084del	DEL	NR	Expressed_mutant_alt_length	Frameshift_variant	Exonic_mutation	p.His178ThrfsTer69	p.His178ThrfsTer69	p.His178ThrfsTer69	TG	T	0	1	0	5	5	178	178	c.532del	Somatic	Chronic lymphocytic leukemia	Lymphoid (LYMPH)	SAI_CH_CLLs	DMU	FILO_Sanger	2	Variant	NA
7577068	7577095	NG_017013.2:g.18774_18801delinsAGAG	NC_000017.10:g.7577068_7577095delinsCTCT	NC_000017.11:g.7673750_7673777delinsCTCT	INDEL	NR	Expressed_mutant_alt_length	Inframe_insertion_deletion	Exonic_mutation	p.Asp281_Arg290delinsGluGlu	p.Asp281_Arg290delinsGluGlu	p.Asp281_Arg290delinsGluGlu	GCGGAGATTCTCTTCCTCTGTGCGCCGG	CTCT	0	28	4	8	8	281	290	c.843_870delinsAGAG	Somatic	Chronic lymphocytic leukemia	Lymphoid (LYMPH)	SAI_CH_CLLs	DMU	FILO_Sanger	2	Variant	NA
7577610	7577610	NG_017013.2:g.18259A>G	NC_000017.10:g.7577610T>C	NC_000017.11:g.7674292T>C	SNV	AT>GC	Protein_status_unknown	Splice_acceptor_variant	Intronic_mutation	p.?	p.?	p.?	T	C	1	0	0	Intron_06_SA	Intron_06_SA	Splice	Splice	c.673-2A>G	Somatic	Chronic lymphocytic leukemia	Lymphoid (LYMPH)	SAV_PI_CLLs	SM	FILO_Sanger	1	Variant	Intron_6_Acceptor_site_-2
7579364	7579364	NG_017013.2:g.16505G>T	NC_000017.10:g.7579364C>A	NC_000017.11:g.7676046C>A	SNV	GC>TA	Expressed_mutant	Missense_variant	Exonic_mutation	p.Gly108Val	p.Gly108Val	p.Gly108Val	C	A	1	0	0	4	4	108	108	c.323G>T	Somatic	Chronic lymphocytic leukemia	Lymphoid (LYMPH)	SIC_Al_CLLs	SM	FILO_Sanger	1	Variant	NA
7577127	7577127	NG_017013.2:g.18742G>T	NC_000017.10:g.7577127C>A	NC_000017.11:g.7673809C>A	SNV	GC>TA	Expressed_mutant_alt_length	Nonsense_variant	Exonic_mutation	p.Glu271Ter	p.Glu271Ter	p.Glu271Ter	C	A	1	0	0	8	8	271	271	c.811G>T	Somatic	Chronic lymphocytic leukemia	Lymphoid (LYMPH)	SMA_Ab_CLLs	SM	FILO_Sanger	1	Variant	NA
7578265	7578265	NG_017013.2:g.17604T>C	NC_000017.10:g.7578265A>G	NC_000017.11:g.7674947A>G	SNV	AT>GC	Expressed_mutant	Missense_variant	Exonic_mutation	p.Ile195Thr	p.Ile195Thr	p.Ile195Thr	A	G	1	0	0	6	6	195	195	c.584T>C	Somatic	Chronic lymphocytic leukemia	Lymphoid (LYMPH)	SOL_SY_CLLs	SM	FILO_Sanger	1	Certified oncogenic variant	NA
7578402	7578402	NG_017013.2:g.17467C>G	NC_000017.10:g.7578402G>C	NC_000017.11:g.7675084G>C	SNV	GC>CG	Expressed_mutant	Missense_variant	Exonic_mutation	p.Cys176Trp	p.Cys176Trp	p.Cys176Trp	G	C	1	0	0	5	5	176	176	c.528C>G	Somatic	Chronic lymphocytic leukemia	Lymphoid (LYMPH)	SOU_Be_CLLs	SM	FILO_Sanger	1	Variant	NA
7578463	7578463	NG_017013.2:g.17406G>C	NC_000017.10:g.7578463C>G	NC_000017.11:g.7675145C>G	SNV	GC>CG	Expressed_mutant	Missense_variant	Exonic_mutation	p.Arg156Pro	p.Arg156Pro	p.Arg156Pro	C	G	1	0	0	5	5	156	156	c.467G>C	Somatic	Chronic lymphocytic leukemia	Lymphoid (LYMPH)	SOU_JE_CLLs	SM	FILO_Sanger	1	Variant	NA
7577580	7577580	NG_017013.2:g.18289A>G	NC_000017.10:g.7577580T>C	NC_000017.11:g.7674262T>C	SNV	AT>GC	Expressed_mutant	Missense_variant	Exonic_mutation	p.Tyr234Cys	p.Tyr234Cys	p.Tyr234Cys	T	C	1	0	0	7	7	234	234	c.701A>G	Somatic	Chronic lymphocytic leukemia	Lymphoid (LYMPH)	Sta_Sy_CLLs	SM	FILO_Sanger	1	Certified oncogenic variant	NA
7577548	7577548	NG_017013.2:g.18321G>A	NC_000017.10:g.7577548C>T	NC_000017.11:g.7674230C>T	SNV	GC>AT	Expressed_mutant	Missense_variant	Exonic_mutation	p.Gly245Ser	p.Gly245Ser	p.Gly245Ser	C	T	1	0	0	7	7	245	245	c.733G>A	Somatic	Chronic lymphocytic leukemia	Lymphoid (LYMPH)	Suc_ERI_CLLs	SM	FILO_Sanger	1	Certified oncogenic variant	NA
7578413	7578413	NG_017013.2:g.17456G>T	NC_000017.10:g.7578413C>A	NC_000017.11:g.7675095C>A	SNV	GC>TA	Expressed_mutant	Missense_variant	Exonic_mutation	p.Val173Leu	p.Val173Leu	p.Val173Leu	C	A	1	0	0	5	5	173	173	c.517G>T	Somatic	Chronic lymphocytic leukemia	Lymphoid (LYMPH)	SUT_VI_CLLs	SM	FILO_Sanger	1	Variant	NA
7578461	7578461	NG_017013.2:g.17408G>T	NC_000017.10:g.7578461C>A	NC_000017.11:g.7675143C>A	SNV	GC>TA	Expressed_mutant	Missense_variant	Exonic_mutation	p.Val157Phe	p.Val157Phe	p.Val157Phe	C	A	1	0	0	5	5	157	157	c.469G>T	Somatic	Chronic lymphocytic leukemia	Lymphoid (LYMPH)	TAB_EL_CLLs	SM	FILO_Sanger	1	Certified oncogenic variant	NA
7577025	7577025	NG_017013.2:g.18844A>T	NC_000017.10:g.7577025T>A	NC_000017.11:g.7673707T>A	SNV	AT>TA	Expressed_mutant_alt_length	Nonsense_variant	Exonic_mutation	p.Lys305Ter	p.Lys305Ter	p.Lys305Ter	T	A	1	0	0	8	8	305	305	c.913A>T	Somatic	Chronic lymphocytic leukemia	Lymphoid (LYMPH)	TAB_JE_CLLs	SM	FILO_Sanger	1	Variant	NA
7578406	7578406	NG_017013.2:g.17463G>C	NC_000017.10:g.7578406C>G	NC_000017.11:g.7675088C>G	SNV	GC>CG	Expressed_mutant	Missense_variant	Exonic_mutation	p.Arg175Pro	p.Arg175Pro	p.Arg175Pro	C	G	1	0	0	5	5	175	175	c.524G>C	Somatic	Chronic lymphocytic leukemia	Lymphoid (LYMPH)	Tai_ma_CLLs	SM	FILO_Sanger	1	Variant	NA
7577538	7577538	NG_017013.2:g.18331G>A	NC_000017.10:g.7577538C>T	NC_000017.11:g.7674220C>T	SNV	GC>AT	Expressed_mutant	Missense_variant	Exonic_mutation	p.Arg248Gln	p.Arg248Gln	p.Arg248Gln	C	T	1	0	0	7	7	248	248	c.743G>A	Somatic	Chronic lymphocytic leukemia	Lymphoid (LYMPH)	THO_PA_CLLs	DMU	FILO_Sanger	2	Certified oncogenic variant	NA
7577120	7577120	NG_017013.2:g.18749G>A	NC_000017.10:g.7577120C>T	NC_000017.11:g.7673802C>T	SNV	GC>AT	Expressed_mutant	Missense_variant	Exonic_mutation	p.Arg273His	p.Arg273His	p.Arg273His	C	T	1	0	0	8	8	273	273	c.818G>A	Somatic	Chronic lymphocytic leukemia	Lymphoid (LYMPH)	THO_PA_CLLs	DMU	FILO_Sanger	2	Certified oncogenic variant	NA
7577099	7577099	NG_017013.2:g.18770G>C	NC_000017.10:g.7577099C>G	NC_000017.11:g.7673781C>G	SNV	GC>CG	Expressed_mutant	Missense_variant	Exonic_mutation	p.Arg280Thr	p.Arg280Thr	p.Arg280Thr	C	G	1	0	0	8	8	280	280	c.839G>C	Somatic	Chronic lymphocytic leukemia	Lymphoid (LYMPH)	TRO_MI_CLLs	DMU	FILO_Sanger	2	Certified oncogenic variant	NA
7577097	7577097	NG_017013.2:g.18772G>A	NC_000017.10:g.7577097C>T	NC_000017.11:g.7673779C>T	SNV	GC>AT	Expressed_mutant	Missense_variant	Exonic_mutation	p.Asp281Asn	p.Asp281Asn	p.Asp281Asn	C	T	1	0	0	8	8	281	281	c.841G>A	Somatic	Chronic lymphocytic leukemia	Lymphoid (LYMPH)	TRO_MI_CLLs	DMU	FILO_Sanger	2	Certified oncogenic variant	NA
7578394	7578394	NG_017013.2:g.17475A>G	NC_000017.10:g.7578394T>C	NC_000017.11:g.7675076T>C	SNV	AT>GC	Expressed_mutant	Missense_variant	Exonic_mutation	p.His179Arg	p.His179Arg	p.His179Arg	T	C	1	0	0	5	5	179	179	c.536A>G	Somatic	Chronic lymphocytic leukemia	Lymphoid (LYMPH)	TRU_EL_CLLs	SM	FILO_Sanger	1	Certified oncogenic variant	NA
7577538	7577538	NG_017013.2:g.18331G>A	NC_000017.10:g.7577538C>T	NC_000017.11:g.7674220C>T	SNV	GC>AT	Expressed_mutant	Missense_variant	Exonic_mutation	p.Arg248Gln	p.Arg248Gln	p.Arg248Gln	C	T	1	0	0	7	7	248	248	c.743G>A	Somatic	Chronic lymphocytic leukemia	Lymphoid (LYMPH)	TRU_GE_CLLs	SM	FILO_Sanger	1	Certified oncogenic variant	NA
7577093	7577093	NG_017013.2:g.18776G>C	NC_000017.10:g.7577093C>G	NC_000017.11:g.7673775C>G	SNV	GC>CG	Expressed_mutant	Missense_variant	Exonic_mutation	p.Arg282Pro	p.Arg282Pro	p.Arg282Pro	C	G	1	0	0	8	8	282	282	c.845G>C	Somatic	Chronic lymphocytic leukemia	Lymphoid (LYMPH)	VAL_PA_CLLs	SM	FILO_Sanger	1	Variant	NA
7577539	7577539	NG_017013.2:g.18330C>T	NC_000017.10:g.7577539G>A	NC_000017.11:g.7674221G>A	SNV	GC>AT	Expressed_mutant	Missense_variant	Exonic_mutation	p.Arg248Trp	p.Arg248Trp	p.Arg248Trp	G	A	1	0	0	7	7	248	248	c.742C>T	Somatic	Chronic lymphocytic leukemia	Lymphoid (LYMPH)	Ver_GER_CLLs	SM	FILO_Sanger	1	Certified oncogenic variant	NA
7579432	7579432	NG_017013.2:g.16437T>C	NC_000017.10:g.7579432A>G	NC_000017.11:g.7676114A>G	SNV	AT>GC	Expressed_synonymous	Synonymous_variant	Exonic_mutation	p.Pro85=	p.Pro85=	p.Pro85=	A	G	1	0	0	4	4	85	85	c.255T>C	Somatic	Chronic lymphocytic leukemia	Lymphoid (LYMPH)	VER_MA_CLLs	SM	FILO_Sanger	1	Variant	NA
7578454	7578454	NG_017013.2:g.17415C>T	NC_000017.10:g.7578454G>A	NC_000017.11:g.7675136G>A	SNV	GC>AT	Expressed_mutant	Missense_variant	Exonic_mutation	p.Ala159Val	p.Ala159Val	p.Ala159Val	G	A	1	0	0	5	5	159	159	c.476C>T	Somatic	Chronic lymphocytic leukemia	Lymphoid (LYMPH)	VIA_CO_CLLs	SM	FILO_Sanger	1	Variant	NA
7578437	7578437	NG_017013.2:g.17432C>T	NC_000017.10:g.7578437G>A	NC_000017.11:g.7675119G>A	SNV	GC>AT	Expressed_mutant_alt_length	Nonsense_variant	Exonic_mutation	p.Gln165Ter	p.Gln165Ter	p.Gln165Ter	G	A	1	0	0	5	5	165	165	c.493C>T	Somatic	Chronic lymphocytic leukemia	Lymphoid (LYMPH)	VIE_CO_CLLs	DMU	FILO_Sanger	2	Variant	NA
7573969	7574004	NG_017013.2:g.21867_21902del	NC_000017.10:g.7573969_7574004del	NC_000017.11:g.7670651_7670686del	DEL	NR	Expressed_mutant_alt_length	Inframe_deletion	Exonic_mutation	p.Arg342_Ala353del	p.(=)	p.(=)	TGGGCATCCTTGAGTTCCAAGGCCTCATTCAGCTCTC	T	0	36	0	10	10	342	353	c.1025_1060del	Somatic	Chronic lymphocytic leukemia	Lymphoid (LYMPH)	VIE_CO_CLLs	DMU	FILO_Sanger	2	Variant	NA
7578394	7578394	NG_017013.2:g.17475A>G	NC_000017.10:g.7578394T>C	NC_000017.11:g.7675076T>C	SNV	AT>GC	Expressed_mutant	Missense_variant	Exonic_mutation	p.His179Arg	p.His179Arg	p.His179Arg	T	C	1	0	0	5	5	179	179	c.536A>G	Somatic	Chronic lymphocytic leukemia	Lymphoid (LYMPH)	VIL_MAR_CLLs	SM	FILO_Sanger	1	Certified oncogenic variant	NA
7577538	7577538	NG_017013.2:g.18331G>A	NC_000017.10:g.7577538C>T	NC_000017.11:g.7674220C>T	SNV	GC>AT	Expressed_mutant	Missense_variant	Exonic_mutation	p.Arg248Gln	p.Arg248Gln	p.Arg248Gln	C	T	1	0	0	7	7	248	248	c.743G>A	Somatic	Chronic lymphocytic leukemia	Lymphoid (LYMPH)	VOL_GE_CLLs	SM	FILO_Sanger	1	Certified oncogenic variant	NA
7577121	7577121	NG_017013.2:g.18748C>T	NC_000017.10:g.7577121G>A	NC_000017.11:g.7673803G>A	SNV	GC>AT	Expressed_mutant	Missense_variant	Exonic_mutation	p.Arg273Cys	p.Arg273Cys	p.Arg273Cys	G	A	1	0	0	8	8	273	273	c.817C>T	Somatic	Chronic lymphocytic leukemia	Lymphoid (LYMPH)	WCL_RAI_CLLs	SM	FILO_Sanger	1	Certified oncogenic variant	NA
7578263	7578263	NG_017013.2:g.17606C>T	NC_000017.10:g.7578263G>A	NC_000017.11:g.7674945G>A	SNV	GC>AT	Expressed_mutant_alt_length	Nonsense_variant	Exonic_mutation	p.Arg196Ter	p.Arg196Ter	p.Arg196Ter	G	A	1	0	0	6	6	196	196	c.586C>T	Somatic	Chronic lymphocytic leukemia	Lymphoid (LYMPH)	WEI_CL_CLLs	SM	FILO_Sanger	1	Variant	NA
7578473	7578473	NG_017013.2:g.17398del	NC_000017.10:g.7578473del	NC_000017.11:g.7675155del	DEL	NR	Expressed_mutant_alt_length	Frameshift_variant	Exonic_mutation	p.Gly154AlafsTer16	p.Gly154AlafsTer16	p.Gly154AlafsTer16	CG	C	0	1	0	5	5	154	154	c.459del	Somatic	Chronic lymphocytic leukemia	Lymphoid (LYMPH)	YON_PH_CLLs	SM	FILO_Sanger	1	Variant	NA
7578406	7578406	NG_017013.2:g.17463G>A	NC_000017.10:g.7578406C>T	NC_000017.11:g.7675088C>T	SNV	GC>AT	Expressed_mutant	Missense_variant	Exonic_mutation	p.Arg175His	p.Arg175His	p.Arg175His	C	T	1	0	0	5	5	175	175	c.524G>A	Somatic	Chronic lymphocytic leukemia	Lymphoid (LYMPH)	AMI_1	SM	FILO_NGS	1	Certified oncogenic variant	NA	0.1419
7577580	7577580	NG_017013.2:g.18289A>G	NC_000017.10:g.7577580T>C	NC_000017.11:g.7674262T>C	SNV	AT>GC	Expressed_mutant	Missense_variant	Exonic_mutation	p.Tyr234Cys	p.Tyr234Cys	p.Tyr234Cys	T	C	1	0	0	7	7	234	234	c.701A>G	Somatic	Chronic lymphocytic leukemia	Lymphoid (LYMPH)	AMI_2	SM	FILO_NGS	1	Certified oncogenic variant	NA	0.13
7577020	7577020	NG_017013.2:g.18849del	NC_000017.10:g.7577020del	NC_000017.11:g.7673702del	DEL	NR	Expressed_mutant_alt_length	Frameshift_variant	Exonic_mutation	p.Ala307HisfsTer38	p.Ala307HisfsTer44	p.Ala307HisfsTer36	CT	C	0	1	0	8	8	307	307	c.918del	Somatic	Chronic lymphocytic leukemia	Lymphoid (LYMPH)	ANG_10	SM	FILO_NGS	1	Variant	LBE_Close_Exonic_mutation_8_start_2
7578554	7578554	NG_017013.2:g.17315T>G	NC_000017.10:g.7578554A>C	NC_000017.11:g.7675236A>C	SNV	AT>CG	Expressed_mutant	Missense_variant	Exonic_mutation	p.Tyr126Asp	p.Tyr126Asp	p.Tyr126Asp	A	C	1	0	0	5	5	126	126	c.376T>G	Somatic	Chronic lymphocytic leukemia	Lymphoid (LYMPH)	ANG_11	SM	FILO_NGS	1	Variant	LBE_Close_Exonic_mutation_5_end_2	0.64
7578461	7578461	NG_017013.2:g.17408G>T	NC_000017.10:g.7578461C>A	NC_000017.11:g.7675143C>A	SNV	GC>TA	Expressed_mutant	Missense_variant	Exonic_mutation	p.Val157Phe	p.Val157Phe	p.Val157Phe	C	A	1	0	0	5	5	157	157	c.469G>T	Somatic	Chronic lymphocytic leukemia	Lymphoid (LYMPH)	ANG_12	MM	FILO_NGS	3	Certified oncogenic variant	NA	0.11
7577538	7577538	NG_017013.2:g.18331G>A	NC_000017.10:g.7577538C>T	NC_000017.11:g.7674220C>T	SNV	GC>AT	Expressed_mutant	Missense_variant	Exonic_mutation	p.Arg248Gln	p.Arg248Gln	p.Arg248Gln	C	T	1	0	0	7	7	248	248	c.743G>A	Somatic	Chronic lymphocytic leukemia	Lymphoid (LYMPH)	ANG_12	MM	FILO_NGS	3	Certified oncogenic variant	NA	0.03
7577534	7577534	NG_017013.2:g.18335G>T	NC_000017.10:g.7577534C>A	NC_000017.11:g.7674216C>A	SNV	GC>TA	Expressed_mutant	Missense_variant	Exonic_mutation	p.Arg249Ser	p.Arg249Ser	p.Arg249Ser	C	A	1	0	0	7	7	249	249	c.747G>T	Somatic	Chronic lymphocytic leukemia	Lymphoid (LYMPH)	ANG_12	MM	FILO_NGS	3	Certified oncogenic variant	NA	0.07
7577538	7577538	NG_017013.2:g.18331G>A	NC_000017.10:g.7577538C>T	NC_000017.11:g.7674220C>T	SNV	GC>AT	Expressed_mutant	Missense_variant	Exonic_mutation	p.Arg248Gln	p.Arg248Gln	p.Arg248Gln	C	T	1	0	0	7	7	248	248	c.743G>A	Somatic	Chronic lymphocytic leukemia	Lymphoid (LYMPH)	ANG_13	MM	FILO_NGS	3	Certified oncogenic variant	NA	0.18
7577517	7577517	NG_017013.2:g.18352T>C	NC_000017.10:g.7577517A>G	NC_000017.11:g.7674199A>G	SNV	AT>GC	Expressed_mutant	Missense_variant	Exonic_mutation	p.Ile255Thr	p.Ile255Thr	p.Ile255Thr	A	G	1	0	0	7	7	255	255	c.764T>C	Somatic	Chronic lymphocytic leukemia	Lymphoid (LYMPH)	ANG_13	MM	FILO_NGS	3	Certified oncogenic variant	NA	0.03
7577139	7577159	NG_017013.2:g.18711_18731del	NC_000017.10:g.7577139_7577159del	NC_000017.11:g.7673821_7673841del	DEL	NR	Protein_status_unknown	Splice_acceptor_variant	Variant_across_an_intron_exon_boundary	p.?	p.?	p.?	CCGTCCCAGTAGATTACCACTA	C	0	21	0	Intron_07	8	Untranslated	NR	c.783-3_800del	Somatic	Chronic lymphocytic leukemia	Lymphoid (LYMPH)	ANG_13	MM	FILO_NGS	3	Variant	Intron_7_Splice_signal_3'_-4	0.056
7579328	7579328	NG_017013.2:g.16541A>G	NC_000017.10:g.7579328T>C	NC_000017.11:g.7676010T>C	SNV	AT>GC	Expressed_mutant	Missense_variant	Exonic_mutation	p.Lys120Arg	p.Lys120Arg	p.Lys120Arg	T	C	1	0	0	4	4	120	120	c.359A>G	Somatic	Chronic lymphocytic leukemia	Lymphoid (LYMPH)	ANG_14	SM	FILO_NGS	1	Variant	NA	0.71
7578406	7578406	NG_017013.2:g.17463G>A	NC_000017.10:g.7578406C>T	NC_000017.11:g.7675088C>T	SNV	GC>AT	Expressed_mutant	Missense_variant	Exonic_mutation	p.Arg175His	p.Arg175His	p.Arg175His	C	T	1	0	0	5	5	175	175	c.524G>A	Somatic	Chronic lymphocytic leukemia	Lymphoid (LYMPH)	ANG_15	SM	FILO_NGS	1	Certified oncogenic variant	NA	0.06
7578265	7578265	NG_017013.2:g.17604T>C	NC_000017.10:g.7578265A>G	NC_000017.11:g.7674947A>G	SNV	AT>GC	Expressed_mutant	Missense_variant	Exonic_mutation	p.Ile195Thr	p.Ile195Thr	p.Ile195Thr	A	G	1	0	0	6	6	195	195	c.584T>C	Somatic	Chronic lymphocytic leukemia	Lymphoid (LYMPH)	ANG_16	MM	FILO_NGS	4	Certified oncogenic variant	NA	0.03
7578190	7578190	NG_017013.2:g.17679A>G	NC_000017.10:g.7578190T>C	NC_000017.11:g.7674872T>C	SNV	AT>GC	Expressed_mutant	Missense_variant	Exonic_mutation	p.Tyr220Cys	p.Tyr220Cys	p.Tyr220Cys	T	C	1	0	0	6	6	220	220	c.659A>G	Somatic	Chronic lymphocytic leukemia	Lymphoid (LYMPH)	ANG_16	MM	FILO_NGS	4	Certified oncogenic variant	NA	0.04
7577538	7577538	NG_017013.2:g.18331G>A	NC_000017.10:g.7577538C>T	NC_000017.11:g.7674220C>T	SNV	GC>AT	Expressed_mutant	Missense_variant	Exonic_mutation	p.Arg248Gln	p.Arg248Gln	p.Arg248Gln	C	T	1	0	0	7	7	248	248	c.743G>A	Somatic	Chronic lymphocytic leukemia	Lymphoid (LYMPH)	ANG_16	MM	FILO_NGS	4	Certified oncogenic variant	NA	0.02
7577105	7577105	NG_017013.2:g.18764C>T	NC_000017.10:g.7577105G>A	NC_000017.11:g.7673787G>A	SNV	GC>AT	Expressed_mutant	Missense_variant	Exonic_mutation	p.Pro278Leu	p.Pro278Leu	p.Pro278Leu	G	A	1	0	0	8	8	278	278	c.833C>T	Somatic	Chronic lymphocytic leukemia	Lymphoid (LYMPH)	ANG_16	MM	FILO_NGS	4	Variant	NA	0.02
7578479	7578479	NG_017013.2:g.17390C>A	NC_000017.10:g.7578479G>T	NC_000017.11:g.7675161G>T	SNV	GC>TA	Expressed_mutant	Missense_variant	Exonic_mutation	p.Pro151Thr	p.Pro151Thr	p.Pro151Thr	G	T	1	0	0	5	5	151	151	c.451C>A	Somatic	Chronic lymphocytic leukemia	Lymphoid (LYMPH)	ANG_17	MM	FILO_NGS	3	Certified oncogenic variant	NA	0.05
7577557	7577557	NG_017013.2:g.18312T>G	NC_000017.10:g.7577557A>C	NC_000017.11:g.7674239A>C	SNV	AT>CG	Expressed_mutant	Missense_variant	Exonic_mutation	p.Cys242Gly	p.Cys242Gly	p.Cys242Gly	A	C	1	0	0	7	7	242	242	c.724T>G	Somatic	Chronic lymphocytic leukemia	Lymphoid (LYMPH)	ANG_17	MM	FILO_NGS	3	Variant	NA	0.4
7577548	7577548	NG_017013.2:g.18321G>A	NC_000017.10:g.7577548C>T	NC_000017.11:g.7674230C>T	SNV	GC>AT	Expressed_mutant	Missense_variant	Exonic_mutation	p.Gly245Ser	p.Gly245Ser	p.Gly245Ser	C	T	1	0	0	7	7	245	245	c.733G>A	Somatic	Chronic lymphocytic leukemia	Lymphoid (LYMPH)	ANG_17	MM	FILO_NGS	3	Certified oncogenic variant	NA	0.06
7577548	7577548	NG_017013.2:g.18321G>A	NC_000017.10:g.7577548C>T	NC_000017.11:g.7674230C>T	SNV	GC>AT	Expressed_mutant	Missense_variant	Exonic_mutation	p.Gly245Ser	p.Gly245Ser	p.Gly245Ser	C	T	1	0	0	7	7	245	245	c.733G>A	Somatic	Chronic lymphocytic leukemia	Lymphoid (LYMPH)	ANG_18	DMU	FILO_NGS	2	Certified oncogenic variant	NA	0.18
7577539	7577539	NG_017013.2:g.18330C>T	NC_000017.10:g.7577539G>A	NC_000017.11:g.7674221G>A	SNV	GC>AT	Expressed_mutant	Missense_variant	Exonic_mutation	p.Arg248Trp	p.Arg248Trp	p.Arg248Trp	G	A	1	0	0	7	7	248	248	c.742C>T	Somatic	Chronic lymphocytic leukemia	Lymphoid (LYMPH)	ANG_18	DMU	FILO_NGS	2	Certified oncogenic variant	NA	0.016
7577547	7577547	NG_017013.2:g.18322G>C	NC_000017.10:g.7577547C>G	NC_000017.11:g.7674229C>G	SNV	GC>CG	Expressed_mutant	Missense_variant	Exonic_mutation	p.Gly245Ala	p.Gly245Ala	p.Gly245Ala	C	G	1	0	0	7	7	245	245	c.734G>C	Somatic	Chronic lymphocytic leukemia	Lymphoid (LYMPH)	ANG_3	SM	FILO_NGS	1	Variant	NA	0.19
7577539	7577539	NG_017013.2:g.18330C>T	NC_000017.10:g.7577539G>A	NC_000017.11:g.7674221G>A	SNV	GC>AT	Expressed_mutant	Missense_variant	Exonic_mutation	p.Arg248Trp	p.Arg248Trp	p.Arg248Trp	G	A	1	0	0	7	7	248	248	c.742C>T	Somatic	Chronic lymphocytic leukemia	Lymphoid (LYMPH)	ANG_4	SM	FILO_NGS	1	Certified oncogenic variant	NA	0.48
7578455	7578455	NG_017013.2:g.17414G>C	NC_000017.10:g.7578455C>G	NC_000017.11:g.7675137C>G	SNV	GC>CG	Expressed_mutant	Missense_variant	Exonic_mutation	p.Ala159Pro	p.Ala159Pro	p.Ala159Pro	C	G	1	0	0	5	5	159	159	c.475G>C	Somatic	Chronic lymphocytic leukemia	Lymphoid (LYMPH)	ANG_5	SM	FILO_NGS	1	Certified oncogenic variant	NA	0.031
7579328	7579328	NG_017013.2:g.16541A>C	NC_000017.10:g.7579328T>G	NC_000017.11:g.7676010T>G	SNV	AT>CG	Expressed_mutant	Missense_variant	Exonic_mutation	p.Lys120Thr	p.Lys120Thr	p.Lys120Thr	T	G	1	0	0	4	4	120	120	c.359A>C	Somatic	Chronic lymphocytic leukemia	Lymphoid (LYMPH)	ANG_6	DMU	FILO_NGS	2	Variant	NA	0.04
7577548	7577548	NG_017013.2:g.18321G>A	NC_000017.10:g.7577548C>T	NC_000017.11:g.7674230C>T	SNV	GC>AT	Expressed_mutant	Missense_variant	Exonic_mutation	p.Gly245Ser	p.Gly245Ser	p.Gly245Ser	C	T	1	0	0	7	7	245	245	c.733G>A	Somatic	Chronic lymphocytic leukemia	Lymphoid (LYMPH)	ANG_6	DMU	FILO_NGS	2	Certified oncogenic variant	NA	0.02
7578517	7578517	NG_017013.2:g.17352C>T	NC_000017.10:g.7578517G>A	NC_000017.11:g.7675199G>A	SNV	GC>AT	Expressed_mutant	Missense_variant	Exonic_mutation	p.Ala138Val	p.Ala138Val	p.Ala138Val	G	A	1	0	0	5	5	138	138	c.413C>T	Somatic	Chronic lymphocytic leukemia	Lymphoid (LYMPH)	ANG_7	DMU	FILO_NGS	2	Certified oncogenic variant	NA	0.03
7574018	7574018	NG_017013.2:g.21851C>T	NC_000017.10:g.7574018G>A	NC_000017.11:g.7670700G>A	SNV	GC>AT	Expressed_mutant	Missense_variant	Exonic_mutation	p.Arg337Cys	p.(=)	p.(=)	G	A	1	0	0	10	10	337	337	c.1009C>T	Somatic	Chronic lymphocytic leukemia	Lymphoid (LYMPH)	ANG_7	DMU	FILO_NGS	2	Certified oncogenic variant	NA	0.035
7577567	7577567	NG_017013.2:g.18302T>G	NC_000017.10:g.7577567A>C	NC_000017.11:g.7674249A>C	SNV	AT>CG	Expressed_mutant	Missense_variant	Exonic_mutation	p.Cys238Trp	p.Cys238Trp	p.Cys238Trp	A	C	1	0	0	7	7	238	238	c.714T>G	Somatic	Chronic lymphocytic leukemia	Lymphoid (LYMPH)	ANG_8	DMU	FILO_NGS	2	Variant	NA	0.03
7577085	7577085	NG_017013.2:g.18784G>A	NC_000017.10:g.7577085C>T	NC_000017.11:g.7673767C>T	SNV	GC>AT	Expressed_mutant	Missense_variant	Exonic_mutation	p.Glu285Lys	p.Glu285Lys	p.Glu285Lys	C	T	1	0	0	8	8	285	285	c.853G>A	Somatic	Chronic lymphocytic leukemia	Lymphoid (LYMPH)	ANG_8	DMU	FILO_NGS	2	Certified oncogenic variant	NA	0.03
7578536	7578536	NG_017013.2:g.17333A>G	NC_000017.10:g.7578536T>C	NC_000017.11:g.7675218T>C	SNV	AT>GC	Expressed_mutant	Missense_variant	Exonic_mutation	p.Lys132Glu	p.Lys132Glu	p.Lys132Glu	T	C	1	0	0	5	5	132	132	c.394A>G	Somatic	Chronic lymphocytic leukemia	Lymphoid (LYMPH)	ANG_9	MM	FILO_NGS	4	Certified oncogenic variant	NA	0.024
7578175	7578175	NG_017013.2:g.17694T>A	NC_000017.10:g.7578175A>T	NC_000017.11:g.7674857A>T	SNV	AT>TA	Protein_status_unknown	Splice_donor_variant	Intronic_mutation	p.?	p.?	p.?	A	T	1	0	0	Intron_06_SD	Intron_06_SD	Splice	Splice	c.672+2T>A	Somatic	Chronic lymphocytic leukemia	Lymphoid (LYMPH)	ANG_9	MM	FILO_NGS	4	Variant	Intron_6_Donor_site_+2	0.026
7577094	7577094	NG_017013.2:g.18775C>T	NC_000017.10:g.7577094G>A	NC_000017.11:g.7673776G>A	SNV	GC>AT	Expressed_mutant	Missense_variant	Exonic_mutation	p.Arg282Trp	p.Arg282Trp	p.Arg282Trp	G	A	1	0	0	8	8	282	282	c.844C>T	Somatic	Chronic lymphocytic leukemia	Lymphoid (LYMPH)	ANG_9	MM	FILO_NGS	4	Certified oncogenic variant	NA	0.36
7577057	7577057	NG_017013.2:g.18812del	NC_000017.10:g.7577057del	NC_000017.11:g.7673739del	DEL	NR	Expressed_mutant_alt_length	Frameshift_variant	Exonic_mutation	p.Glu294GlyfsTer51	p.Glu294GlyfsTer57	p.Glu294GlyfsTer49	CT	C	0	1	0	8	8	294	294	c.881del	Somatic	Chronic lymphocytic leukemia	Lymphoid (LYMPH)	ANG_9	MM	FILO_NGS	4	Variant	NA	0.36
7579715	7579715	NG_017013.2:g.16154del	NC_000017.10:g.7579715del	NC_000017.11:g.7676397del	DEL	NR	Expressed_mutant_alt_length	Frameshift_variant	Exonic_mutation	p.Glu28LysfsTer16	p.Glu28LysfsTer16	p.Glu28LysfsTer16	CA	C	0	1	0	3	3	28	28	c.81del	Somatic	Chronic lymphocytic leukemia	Lymphoid (LYMPH)	ARG_19	SM	FILO_NGS	1	Variant	NA	0.15
7577108	7577108	NG_017013.2:g.18761G>T	NC_000017.10:g.7577108C>A	NC_000017.11:g.7673790C>A	SNV	GC>TA	Expressed_mutant	Missense_variant	Exonic_mutation	p.Cys277Phe	p.Cys277Phe	p.Cys277Phe	C	A	1	0	0	8	8	277	277	c.830G>T	Somatic	Chronic lymphocytic leukemia	Lymphoid (LYMPH)	AVC_20	DMU	FILO_NGS	2	Certified oncogenic variant	NA	0.035
7577105	7577105	NG_017013.2:g.18764C>A	NC_000017.10:g.7577105G>T	NC_000017.11:g.7673787G>T	SNV	GC>TA	Expressed_mutant	Missense_variant	Exonic_mutation	p.Pro278His	p.Pro278His	p.Pro278His	G	T	1	0	0	8	8	278	278	c.833C>A	Somatic	Chronic lymphocytic leukemia	Lymphoid (LYMPH)	AVC_20	DMU	FILO_NGS	2	Variant	NA	0.64
7578524	7578524	NG_017013.2:g.17345C>G	NC_000017.10:g.7578524G>C	NC_000017.11:g.7675206G>C	SNV	GC>CG	Expressed_mutant	Missense_variant	Exonic_mutation	p.Gln136Glu	p.Gln136Glu	p.Gln136Glu	G	C	1	0	0	5	5	136	136	c.406C>G	Somatic	Chronic lymphocytic leukemia	Lymphoid (LYMPH)	AVC_21	DMU	FILO_NGS	2	Variant	NA	0.385
7577100	7577100	NG_017013.2:g.18769A>G	NC_000017.10:g.7577100T>C	NC_000017.11:g.7673782T>C	SNV	AT>GC	Expressed_mutant	Missense_variant	Exonic_mutation	p.Arg280Gly	p.Arg280Gly	p.Arg280Gly	T	C	1	0	0	8	8	280	280	c.838A>G	Somatic	Chronic lymphocytic leukemia	Lymphoid (LYMPH)	AVC_21	DMU	FILO_NGS	2	Variant	NA	0.044
7578206	7578206	NG_017013.2:g.17663A>G	NC_000017.10:g.7578206T>C	NC_000017.11:g.7674888T>C	SNV	AT>GC	Expressed_mutant	Missense_variant	Exonic_mutation	p.Ser215Gly	p.Ser215Gly	p.Ser215Gly	T	C	1	0	0	6	6	215	215	c.643A>G	Somatic	Chronic lymphocytic leukemia	Lymphoid (LYMPH)	AVC_22	SM	FILO_NGS	1	Certified oncogenic variant	NA	0.7
7577563	7577563	NG_017013.2:g.18306A>G	NC_000017.10:g.7577563T>C	NC_000017.11:g.7674245T>C	SNV	AT>GC	Expressed_mutant	Missense_variant	Exonic_mutation	p.Ser240Gly	p.Ser240Gly	p.Ser240Gly	T	C	1	0	0	7	7	240	240	c.718A>G	Somatic	Chronic lymphocytic leukemia	Lymphoid (LYMPH)	AVC_225	SM	FILO_NGS	1	Variant	NA	0.75
7578400	7578400	NG_017013.2:g.17469C>T	NC_000017.10:g.7578400G>A	NC_000017.11:g.7675082G>A	SNV	GC>AT	Expressed_mutant	Missense_variant	Exonic_mutation	p.Pro177Leu	p.Pro177Leu	p.Pro177Leu	G	A	1	0	0	5	5	177	177	c.530C>T	Somatic	Chronic lymphocytic leukemia	Lymphoid (LYMPH)	AVC_227	DMU	FILO_NGS	2	Variant	NA	0.032
7577106	7577106	NG_017013.2:g.18763C>T	NC_000017.10:g.7577106G>A	NC_000017.11:g.7673788G>A	SNV	GC>AT	Expressed_mutant	Missense_variant	Exonic_mutation	p.Pro278Ser	p.Pro278Ser	p.Pro278Ser	G	A	1	0	0	8	8	278	278	c.832C>T	Somatic	Chronic lymphocytic leukemia	Lymphoid (LYMPH)	AVC_227	DMU	FILO_NGS	2	Variant	NA	0.125
7577530	7577530	NG_017013.2:g.18339A>C	NC_000017.10:g.7577530T>G	NC_000017.11:g.7674212T>G	SNV	AT>CG	Expressed_mutant	Missense_variant	Exonic_mutation	p.Ile251Leu	p.Ile251Leu	p.Ile251Leu	T	G	1	0	0	7	7	251	251	c.751A>C	Somatic	Chronic lymphocytic leukemia	Lymphoid (LYMPH)	AVC_228	SM	FILO_NGS	1	Variant	NA	0.022
7577094	7577094	NG_017013.2:g.18775C>T	NC_000017.10:g.7577094G>A	NC_000017.11:g.7673776G>A	SNV	GC>AT	Expressed_mutant	Missense_variant	Exonic_mutation	p.Arg282Trp	p.Arg282Trp	p.Arg282Trp	G	A	1	0	0	8	8	282	282	c.844C>T	Somatic	Chronic lymphocytic leukemia	Lymphoid (LYMPH)	AVC_229	SM	FILO_NGS	1	Certified oncogenic variant	NA	0.54
7579358	7579358	NG_017013.2:g.16511G>C	NC_000017.10:g.7579358C>G	NC_000017.11:g.7676040C>G	SNV	GC>CG	Expressed_mutant	Missense_variant	Exonic_mutation	p.Arg110Pro	p.Arg110Pro	p.Arg110Pro	C	G	1	0	0	4	4	110	110	c.329G>C	Somatic	Chronic lymphocytic leukemia	Lymphoid (LYMPH)	AVC_23	SM	FILO_NGS	1	Certified oncogenic variant	NA	0.11
7579528	7579528	NG_017013.2:g.16341G>A	NC_000017.10:g.7579528C>T	NC_000017.11:g.7676210C>T	SNV	GC>AT	Expressed_mutant_alt_length	Nonsense_variant	Exonic_mutation	p.Trp53Ter	p.Trp53Ter	p.Trp53Ter	C	T	1	0	0	4	4	53	53	c.159G>A	Somatic	Chronic lymphocytic leukemia	Lymphoid (LYMPH)	AVC_230	DMU	FILO_NGS	2	Variant	NA	0.73
7578268	7578268	NG_017013.2:g.17601T>A	NC_000017.10:g.7578268A>T	NC_000017.11:g.7674950A>T	SNV	AT>TA	Expressed_mutant	Missense_variant	Exonic_mutation	p.Leu194His	p.Leu194His	p.Leu194His	A	T	1	0	0	6	6	194	194	c.581T>A	Somatic	Chronic lymphocytic leukemia	Lymphoid (LYMPH)	AVC_230	DMU	FILO_NGS	2	Variant	NA	0.17
7577545	7577559	NG_017013.2:g.18310_18324del	NC_000017.10:g.7577545_7577559del	NC_000017.11:g.7674227_7674241del	DEL	NR	Expressed_mutant_alt_length	Inframe_deletion	Exonic_mutation	p.Ser241_Met246delinsLeu	p.Ser241_Met246delinsLeu	p.Ser241_Met246delinsLeu	ATGCCGCCCATGCAGG	A	0	15	0	7	7	241	246	c.722_736del	Somatic	Chronic lymphocytic leukemia	Lymphoid (LYMPH)	AVC_231	SM	FILO_NGS	1	Variant	NA	0.9
7577120	7577120	NG_017013.2:g.18749G>A	NC_000017.10:g.7577120C>T	NC_000017.11:g.7673802C>T	SNV	GC>AT	Expressed_mutant	Missense_variant	Exonic_mutation	p.Arg273His	p.Arg273His	p.Arg273His	C	T	1	0	0	8	8	273	273	c.818G>A	Somatic	Chronic lymphocytic leukemia	Lymphoid (LYMPH)	AVC_233	SM	FILO_NGS	1	Certified oncogenic variant	NA	0.68
7578457	7578457	NG_017013.2:g.17412G>T	NC_000017.10:g.7578457C>A	NC_000017.11:g.7675139C>A	SNV	GC>TA	Expressed_mutant	Missense_variant	Exonic_mutation	p.Arg158Leu	p.Arg158Leu	p.Arg158Leu	C	A	1	0	0	5	5	158	158	c.473G>T	Somatic	Chronic lymphocytic leukemia	Lymphoid (LYMPH)	AVC_234	SM	FILO_NGS	1	Certified oncogenic variant	NA	0.012
7577570	7577570	NG_017013.2:g.18299G>A	NC_000017.10:g.7577570C>T	NC_000017.11:g.7674252C>T	SNV	GC>AT	Expressed_mutant	Missense_variant	Exonic_mutation	p.Met237Ile	p.Met237Ile	p.Met237Ile	C	T	1	0	0	7	7	237	237	c.711G>A	Somatic	Chronic lymphocytic leukemia	Lymphoid (LYMPH)	AVC_235	SM	FILO_NGS	1	Certified oncogenic variant	NA	0.85
7577111	7577111	NG_017013.2:g.18758C>G	NC_000017.10:g.7577111G>C	NC_000017.11:g.7673793G>C	SNV	GC>CG	Expressed_mutant	Missense_variant	Exonic_mutation	p.Ala276Gly	p.Ala276Gly	p.Ala276Gly	G	C	1	0	0	8	8	276	276	c.827C>G	Somatic	Chronic lymphocytic leukemia	Lymphoid (LYMPH)	AVC_236	SM	FILO_NGS	1	Certified oncogenic variant	NA	0.013
7578457	7578457	NG_017013.2:g.17412G>A	NC_000017.10:g.7578457C>T	NC_000017.11:g.7675139C>T	SNV	GC>AT	Expressed_mutant	Missense_variant	Exonic_mutation	p.Arg158His	p.Arg158His	p.Arg158His	C	T	1	0	0	5	5	158	158	c.473G>A	Somatic	Chronic lymphocytic leukemia	Lymphoid (LYMPH)	AVC_237	MM	FILO_NGS	3	Certified oncogenic variant	NA	0.02
7577565	7577565	NG_017013.2:g.18304A>G	NC_000017.10:g.7577565T>C	NC_000017.11:g.7674247T>C	SNV	AT>GC	Expressed_mutant	Missense_variant	Exonic_mutation	p.Asn239Ser	p.Asn239Ser	p.Asn239Ser	T	C	1	0	0	7	7	239	239	c.716A>G	Somatic	Chronic lymphocytic leukemia	Lymphoid (LYMPH)	AVC_237	MM	FILO_NGS	3	Variant	NA	0.07
7574035	7574035	NG_017013.2:g.21834A>T	NC_000017.10:g.7574035T>A	NC_000017.11:g.7670717T>A	SNV	AT>TA	Protein_status_unknown	Splice_acceptor_variant	Intronic_mutation	p.?	p.?	p.?	T	A	1	0	0	Intron_09_SA	Intron_09_SA	Splice	Splice	c.994-2A>T	Somatic	Chronic lymphocytic leukemia	Lymphoid (LYMPH)	AVC_237	MM	FILO_NGS	3	Variant	Intron_9_Acceptor_site_-2	0.03
7577551	7577551	NG_017013.2:g.18318G>C	NC_000017.10:g.7577551C>G	NC_000017.11:g.7674233C>G	SNV	GC>CG	Expressed_mutant	Missense_variant	Exonic_mutation	p.Gly244Arg	p.Gly244Arg	p.Gly244Arg	C	G	1	0	0	7	7	244	244	c.730G>C	Somatic	Chronic lymphocytic leukemia	Lymphoid (LYMPH)	AVC_238	DMU	FILO_NGS	2	Variant	NA	0.013
7577121	7577121	NG_017013.2:g.18748C>T	NC_000017.10:g.7577121G>A	NC_000017.11:g.7673803G>A	SNV	GC>AT	Expressed_mutant	Missense_variant	Exonic_mutation	p.Arg273Cys	p.Arg273Cys	p.Arg273Cys	G	A	1	0	0	8	8	273	273	c.817C>T	Somatic	Chronic lymphocytic leukemia	Lymphoid (LYMPH)	AVC_238	DMU	FILO_NGS	2	Certified oncogenic variant	NA	0.013
7577120	7577120	NG_017013.2:g.18749G>A	NC_000017.10:g.7577120C>T	NC_000017.11:g.7673802C>T	SNV	GC>AT	Expressed_mutant	Missense_variant	Exonic_mutation	p.Arg273His	p.Arg273His	p.Arg273His	C	T	1	0	0	8	8	273	273	c.818G>A	Somatic	Chronic lymphocytic leukemia	Lymphoid (LYMPH)	AVC_24	SM	FILO_NGS	1	Certified oncogenic variant	NA	0.48
7578461	7578461	NG_017013.2:g.17408G>T	NC_000017.10:g.7578461C>A	NC_000017.11:g.7675143C>A	SNV	GC>TA	Expressed_mutant	Missense_variant	Exonic_mutation	p.Val157Phe	p.Val157Phe	p.Val157Phe	C	A	1	0	0	5	5	157	157	c.469G>T	Somatic	Chronic lymphocytic leukemia	Lymphoid (LYMPH)	AVC_241	MM	FILO_NGS	8	Certified oncogenic variant	NA	0.03
7578406	7578406	NG_017013.2:g.17463G>A	NC_000017.10:g.7578406C>T	NC_000017.11:g.7675088C>T	SNV	GC>AT	Expressed_mutant	Missense_variant	Exonic_mutation	p.Arg175His	p.Arg175His	p.Arg175His	C	T	1	0	0	5	5	175	175	c.524G>A	Somatic	Chronic lymphocytic leukemia	Lymphoid (LYMPH)	AVC_241	MM	FILO_NGS	8	Certified oncogenic variant	NA	0.07
7578271	7578271	NG_017013.2:g.17598A>G	NC_000017.10:g.7578271T>C	NC_000017.11:g.7674953T>C	SNV	AT>GC	Expressed_mutant	Missense_variant	Exonic_mutation	p.His193Arg	p.His193Arg	p.His193Arg	T	C	1	0	0	6	6	193	193	c.578A>G	Somatic	Chronic lymphocytic leukemia	Lymphoid (LYMPH)	AVC_241	MM	FILO_NGS	8	Certified oncogenic variant	NA	0.012
7578190	7578190	NG_017013.2:g.17679A>G	NC_000017.10:g.7578190T>C	NC_000017.11:g.7674872T>C	SNV	AT>GC	Expressed_mutant	Missense_variant	Exonic_mutation	p.Tyr220Cys	p.Tyr220Cys	p.Tyr220Cys	T	C	1	0	0	6	6	220	220	c.659A>G	Somatic	Chronic lymphocytic leukemia	Lymphoid (LYMPH)	AVC_241	MM	FILO_NGS	8	Certified oncogenic variant	NA	0.0115
7577559	7577559	NG_017013.2:g.18310C>T	NC_000017.10:g.7577559G>A	NC_000017.11:g.7674241G>A	SNV	GC>AT	Expressed_mutant	Missense_variant	Exonic_mutation	p.Ser241Phe	p.Ser241Phe	p.Ser241Phe	G	A	1	0	0	7	7	241	241	c.722C>T	Somatic	Chronic lymphocytic leukemia	Lymphoid (LYMPH)	AVC_241	MM	FILO_NGS	8	Certified oncogenic variant	NA	0.015
7577556	7577556	NG_017013.2:g.18313G>T	NC_000017.10:g.7577556C>A	NC_000017.11:g.7674238C>A	SNV	GC>TA	Expressed_mutant	Missense_variant	Exonic_mutation	p.Cys242Phe	p.Cys242Phe	p.Cys242Phe	C	A	1	0	0	7	7	242	242	c.725G>T	Somatic	Chronic lymphocytic leukemia	Lymphoid (LYMPH)	AVC_241	MM	FILO_NGS	8	Variant	NA	0.1
7577543	7577544	NG_017013.2:g.18325_18326delinsAT	NC_000017.10:g.7577543_7577544delinsAT	NC_000017.11:g.7674225_7674226delinsAT	DNP	NR	Expressed_mutant	Missense_variant	Exonic_mutation	p.Met246Asn	p.Met246Asn	p.Met246Asn	CA	AT	0	2	2	7	7	246	246	c.737_738delinsAT	Somatic	Chronic lymphocytic leukemia	Lymphoid (LYMPH)	AVC_241	MM	FILO_NGS	8	Variant	NA	0.03
7577106	7577106	NG_017013.2:g.18763C>T	NC_000017.10:g.7577106G>A	NC_000017.11:g.7673788G>A	SNV	GC>AT	Expressed_mutant	Missense_variant	Exonic_mutation	p.Pro278Ser	p.Pro278Ser	p.Pro278Ser	G	A	1	0	0	8	8	278	278	c.832C>T	Somatic	Chronic lymphocytic leukemia	Lymphoid (LYMPH)	AVC_241	MM	FILO_NGS	8	Variant	NA	0.014
7577547	7577547	NG_017013.2:g.18322G>C	NC_000017.10:g.7577547C>G	NC_000017.11:g.7674229C>G	SNV	GC>CG	Expressed_mutant	Missense_variant	Exonic_mutation	p.Gly245Ala	p.Gly245Ala	p.Gly245Ala	C	G	1	0	0	7	7	245	245	c.734G>C	Somatic	Chronic lymphocytic leukemia	Lymphoid (LYMPH)	AVC_244	SM	FILO_NGS	1	Variant	NA	0.01
7578518	7578518	NG_017013.2:g.17351G>C	NC_000017.10:g.7578518C>G	NC_000017.11:g.7675200C>G	SNV	GC>CG	Expressed_mutant	Missense_variant	Exonic_mutation	p.Ala138Pro	p.Ala138Pro	p.Ala138Pro	C	G	1	0	0	5	5	138	138	c.412G>C	Somatic	Chronic lymphocytic leukemia	Lymphoid (LYMPH)	AVC_245	SM	FILO_NGS	1	Certified oncogenic variant	NA	0.02
7578406	7578406	NG_017013.2:g.17463G>A	NC_000017.10:g.7578406C>T	NC_000017.11:g.7675088C>T	SNV	GC>AT	Expressed_mutant	Missense_variant	Exonic_mutation	p.Arg175His	p.Arg175His	p.Arg175His	C	T	1	0	0	5	5	175	175	c.524G>A	Somatic	Chronic lymphocytic leukemia	Lymphoid (LYMPH)	AVC_246	SM	FILO_NGS	1	Certified oncogenic variant	NA	0.41
7579468	7579468	NG_017013.2:g.16402del	NC_000017.10:g.7579468del	NC_000017.11:g.7676150del	DEL	NR	Expressed_mutant_alt_length	Frameshift_variant	Exonic_mutation	p.Ala74ProfsTer49	p.Ala74ProfsTer49	p.Ala74ProfsTer49	GC	G	0	1	0	4	4	74	74	c.220del	Somatic	Chronic lymphocytic leukemia	Lymphoid (LYMPH)	AVC_247	MM	FILO_NGS	14	Variant	NA	0.056
7579311	7579311	NG_017013.2:g.16558G>T	NC_000017.10:g.7579311C>A	NC_000017.11:g.7675993C>A	SNV	GC>TA	Protein_status_unknown	Splice_donor_variant	Intronic_mutation	p.?	p.?	p.?	C	A	1	0	0	Intron_04_SD	Intron_04_SD	Splice	Splice	c.375+1G>T	Somatic	Chronic lymphocytic leukemia	Lymphoid (LYMPH)	AVC_247	MM	FILO_NGS	14	Variant	Intron_4_Donor_site_+1	0.033
7578553	7578553	NG_017013.2:g.17316A>G	NC_000017.10:g.7578553T>C	NC_000017.11:g.7675235T>C	SNV	AT>GC	Expressed_mutant	Missense_variant	Exonic_mutation	p.Tyr126Cys	p.Tyr126Cys	p.Tyr126Cys	T	C	1	0	0	5	5	126	126	c.377A>G	Somatic	Chronic lymphocytic leukemia	Lymphoid (LYMPH)	AVC_247	MM	FILO_NGS	14	Variant	LBE_Close_Exonic_mutation_5_end_1	0.016
7578479	7578479	NG_017013.2:g.17390C>T	NC_000017.10:g.7578479G>A	NC_000017.11:g.7675161G>A	SNV	GC>AT	Expressed_mutant	Missense_variant	Exonic_mutation	p.Pro151Ser	p.Pro151Ser	p.Pro151Ser	G	A	1	0	0	5	5	151	151	c.451C>T	Somatic	Chronic lymphocytic leukemia	Lymphoid (LYMPH)	AVC_247	MM	FILO_NGS	14	Certified oncogenic variant	NA	0.025
7578461	7578461	NG_017013.2:g.17408G>T	NC_000017.10:g.7578461C>A	NC_000017.11:g.7675143C>A	SNV	GC>TA	Expressed_mutant	Missense_variant	Exonic_mutation	p.Val157Phe	p.Val157Phe	p.Val157Phe	C	A	1	0	0	5	5	157	157	c.469G>T	Somatic	Chronic lymphocytic leukemia	Lymphoid (LYMPH)	AVC_247	MM	FILO_NGS	14	Certified oncogenic variant	NA	0.022
7578209	7578210	NG_017013.2:g.17660_17661dup	NC_000017.10:g.7578209_7578210dup	NC_000017.11:g.7674891_7674892dup	DUP	NR	Expressed_mutant_alt_length	Frameshift_variant	Exonic_mutation	p.Ser215IlefsTer33	p.Ser215IlefsTer33	p.Ser215IlefsTer33	A	ATG	0	0	2	6	6	214	214	c.640_641dup	Somatic	Chronic lymphocytic leukemia	Lymphoid (LYMPH)	AVC_247	MM	FILO_NGS	14	Variant	NA	0.036
7578176	7578176	NG_017013.2:g.17693G>T	NC_000017.10:g.7578176C>A	NC_000017.11:g.7674858C>A	SNV	GC>TA	Protein_status_unknown	Splice_donor_variant	Intronic_mutation	p.?	p.?	p.?	C	A	1	0	0	Intron_06_SD	Intron_06_SD	Splice	Splice	c.672+1G>T	Somatic	Chronic lymphocytic leukemia	Lymphoid (LYMPH)	AVC_247	MM	FILO_NGS	14	Variant	Intron_6_Donor_site_+1	0.045
7577560	7577560	NG_017013.2:g.18309T>G	NC_000017.10:g.7577560A>C	NC_000017.11:g.7674242A>C	SNV	AT>CG	Expressed_mutant	Missense_variant	Exonic_mutation	p.Ser241Ala	p.Ser241Ala	p.Ser241Ala	A	C	1	0	0	7	7	241	241	c.721T>G	Somatic	Chronic lymphocytic leukemia	Lymphoid (LYMPH)	AVC_247	MM	FILO_NGS	14	Variant	NA	0.37
7577547	7577547	NG_017013.2:g.18322G>A	NC_000017.10:g.7577547C>T	NC_000017.11:g.7674229C>T	SNV	GC>AT	Expressed_mutant	Missense_variant	Exonic_mutation	p.Gly245Asp	p.Gly245Asp	p.Gly245Asp	C	T	1	0	0	7	7	245	245	c.734G>A	Somatic	Chronic lymphocytic leukemia	Lymphoid (LYMPH)	AVC_247	MM	FILO_NGS	14	Certified oncogenic variant	NA	0.016
7577524	7577524	NG_017013.2:g.18345A>C	NC_000017.10:g.7577524T>G	NC_000017.11:g.7674206T>G	SNV	AT>CG	Expressed_mutant	Missense_variant	Exonic_mutation	p.Thr253Pro	p.Thr253Pro	p.Thr253Pro	T	G	1	0	0	7	7	253	253	c.757A>C	Somatic	Chronic lymphocytic leukemia	Lymphoid (LYMPH)	AVC_247	MM	FILO_NGS	14	Variant	NA	0.03
7577498	7577498	NG_017013.2:g.18371G>T	NC_000017.10:g.7577498C>A	NC_000017.11:g.7674180C>A	SNV	GC>TA	Protein_status_unknown	Splice_donor_variant	Intronic_mutation	p.?	p.?	p.?	C	A	1	0	0	Intron_07_SD	Intron_07_SD	Splice	Splice	c.782+1G>T	Somatic	Chronic lymphocytic leukemia	Lymphoid (LYMPH)	AVC_247	MM	FILO_NGS	14	Variant	Intron_7_Donor_site_+1	0.025
7577121	7577121	NG_017013.2:g.18748C>G	NC_000017.10:g.7577121G>C	NC_000017.11:g.7673803G>C	SNV	GC>CG	Expressed_mutant	Missense_variant	Exonic_mutation	p.Arg273Gly	p.Arg273Gly	p.Arg273Gly	G	C	1	0	0	8	8	273	273	c.817C>G	Somatic	Chronic lymphocytic leukemia	Lymphoid (LYMPH)	AVC_247	MM	FILO_NGS	14	Variant	NA	0.015
7577106	7577106	NG_017013.2:g.18763C>A	NC_000017.10:g.7577106G>T	NC_000017.11:g.7673788G>T	SNV	GC>TA	Expressed_mutant	Missense_variant	Exonic_mutation	p.Pro278Thr	p.Pro278Thr	p.Pro278Thr	G	T	1	0	0	8	8	278	278	c.832C>A	Somatic	Chronic lymphocytic leukemia	Lymphoid (LYMPH)	AVC_247	MM	FILO_NGS	14	Variant	NA	0.036
7577096	7577106	NG_017013.2:g.18765_18775del	NC_000017.10:g.7577096_7577106del	NC_000017.11:g.7673778_7673788del	DEL	NR	Expressed_mutant_alt_length	Frameshift_variant	Exonic_mutation	p.Gly279AlafsTer23	p.Gly279AlafsTer23	p.Gly279AlafsTer23	CGGTCTCTCCCA	C	0	11	0	8	8	278	282	c.834_844del	Somatic	Chronic lymphocytic leukemia	Lymphoid (LYMPH)	AVC_247	MM	FILO_NGS	14	Variant	NA	0.026
7578526	7578526	NG_017013.2:g.17343G>T	NC_000017.10:g.7578526C>A	NC_000017.11:g.7675208C>A	SNV	GC>TA	Expressed_mutant	Missense_variant	Exonic_mutation	p.Cys135Phe	p.Cys135Phe	p.Cys135Phe	C	A	1	0	0	5	5	135	135	c.404G>T	Somatic	Chronic lymphocytic leukemia	Lymphoid (LYMPH)	AVC_248	SM	FILO_NGS	1	Variant	NA	0.48
7578442	7578442	NG_017013.2:g.17427A>G	NC_000017.10:g.7578442T>C	NC_000017.11:g.7675124T>C	SNV	AT>GC	Expressed_mutant	Missense_variant	Exonic_mutation	p.Tyr163Cys	p.Tyr163Cys	p.Tyr163Cys	T	C	1	0	0	5	5	163	163	c.488A>G	Somatic	Chronic lymphocytic leukemia	Lymphoid (LYMPH)	AVC_25	DMU	FILO_NGS	2	Certified oncogenic variant	NA	0.637
7577124	7577124	NG_017013.2:g.18745G>T	NC_000017.10:g.7577124C>A	NC_000017.11:g.7673806C>A	SNV	GC>TA	Expressed_mutant	Missense_variant	Exonic_mutation	p.Val272Leu	p.Val272Leu	p.Val272Leu	C	A	1	0	0	8	8	272	272	c.814G>T	Somatic	Chronic lymphocytic leukemia	Lymphoid (LYMPH)	AVC_25	DMU	FILO_NGS	2	Certified oncogenic variant	NA	0.095
7577610	7577610	NG_017013.2:g.18259A>C	NC_000017.10:g.7577610T>G	NC_000017.11:g.7674292T>G	SNV	AT>CG	Protein_status_unknown	Splice_acceptor_variant	Intronic_mutation	p.?	p.?	p.?	T	G	1	0	0	Intron_06_SA	Intron_06_SA	Splice	Splice	c.673-2A>C	Somatic	Chronic lymphocytic leukemia	Lymphoid (LYMPH)	AVC_26	MM	FILO_NGS	3	Variant	Intron_6_Acceptor_site_-2	0.31
7577580	7577580	NG_017013.2:g.18289A>G	NC_000017.10:g.7577580T>C	NC_000017.11:g.7674262T>C	SNV	AT>GC	Expressed_mutant	Missense_variant	Exonic_mutation	p.Tyr234Cys	p.Tyr234Cys	p.Tyr234Cys	T	C	1	0	0	7	7	234	234	c.701A>G	Somatic	Chronic lymphocytic leukemia	Lymphoid (LYMPH)	AVC_26	MM	FILO_NGS	3	Certified oncogenic variant	NA	0.05
7577121	7577121	NG_017013.2:g.18748C>T	NC_000017.10:g.7577121G>A	NC_000017.11:g.7673803G>A	SNV	GC>AT	Expressed_mutant	Missense_variant	Exonic_mutation	p.Arg273Cys	p.Arg273Cys	p.Arg273Cys	G	A	1	0	0	8	8	273	273	c.817C>T	Somatic	Chronic lymphocytic leukemia	Lymphoid (LYMPH)	AVC_26	MM	FILO_NGS	3	Certified oncogenic variant	NA	0.05
7578275	7578275	NG_017013.2:g.17594C>T	NC_000017.10:g.7578275G>A	NC_000017.11:g.7674957G>A	SNV	GC>AT	Expressed_mutant_alt_length	Nonsense_variant	Exonic_mutation	p.Gln192Ter	p.Gln192Ter	p.Gln192Ter	G	A	1	0	0	6	6	192	192	c.574C>T	Somatic	Chronic lymphocytic leukemia	Lymphoid (LYMPH)	AVC_28	SM	FILO_NGS	1	Variant	NA	0.366
7577564	7577564	NG_017013.2:g.18305C>G	NC_000017.10:g.7577564G>C	NC_000017.11:g.7674246G>C	SNV	GC>CG	Expressed_mutant	Missense_variant	Exonic_mutation	p.Asn239Lys	p.Asn239Lys	p.Asn239Lys	G	C	1	0	0	7	7	239	239	c.717C>G	Somatic	Chronic lymphocytic leukemia	Lymphoid (LYMPH)	AVC_29	SM	FILO_NGS	1	Variant	NA	0.48
7578478	7578478	NG_017013.2:g.17391C>A	NC_000017.10:g.7578478G>T	NC_000017.11:g.7675160G>T	SNV	GC>TA	Expressed_mutant	Missense_variant	Exonic_mutation	p.Pro151His	p.Pro151His	p.Pro151His	G	T	1	0	0	5	5	151	151	c.452C>A	Somatic	Chronic lymphocytic leukemia	Lymphoid (LYMPH)	AVC_30	SM	FILO_NGS	1	Variant	NA	0.04
7577538	7577538	NG_017013.2:g.18331G>A	NC_000017.10:g.7577538C>T	NC_000017.11:g.7674220C>T	SNV	GC>AT	Expressed_mutant	Missense_variant	Exonic_mutation	p.Arg248Gln	p.Arg248Gln	p.Arg248Gln	C	T	1	0	0	7	7	248	248	c.743G>A	Somatic	Chronic lymphocytic leukemia	Lymphoid (LYMPH)	AVC_31	SM	FILO_NGS	1	Certified oncogenic variant	NA	0.34
7578538	7578538	NG_017013.2:g.17331A>T	NC_000017.10:g.7578538T>A	NC_000017.11:g.7675220T>A	SNV	AT>TA	Expressed_mutant	Missense_variant	Exonic_mutation	p.Asn131Ile	p.Asn131Ile	p.Asn131Ile	T	A	1	0	0	5	5	131	131	c.392A>T	Somatic	Chronic lymphocytic leukemia	Lymphoid (LYMPH)	AVC_32	DMU	FILO_NGS	2	Variant	NA	0.37
7577610	7577610	NG_017013.2:g.18259A>G	NC_000017.10:g.7577610T>C	NC_000017.11:g.7674292T>C	SNV	AT>GC	Protein_status_unknown	Splice_acceptor_variant	Intronic_mutation	p.?	p.?	p.?	T	C	1	0	0	Intron_06_SA	Intron_06_SA	Splice	Splice	c.673-2A>G	Somatic	Chronic lymphocytic leukemia	Lymphoid (LYMPH)	AVC_32	DMU	FILO_NGS	2	Variant	Intron_6_Acceptor_site_-2	0.44
7578528	7578528	NG_017013.2:g.17341T>G	NC_000017.10:g.7578528A>C	NC_000017.11:g.7675210A>C	SNV	AT>CG	Expressed_mutant	Missense_variant	Exonic_mutation	p.Phe134Leu	p.Phe134Leu	p.Phe134Leu	A	C	1	0	0	5	5	134	134	c.402T>G	Somatic	Chronic lymphocytic leukemia	Lymphoid (LYMPH)	AVC_33	SM	FILO_NGS	1	Variant	NA	0.04
7577610	7577610	NG_017013.2:g.18259A>C	NC_000017.10:g.7577610T>G	NC_000017.11:g.7674292T>G	SNV	AT>CG	Protein_status_unknown	Splice_acceptor_variant	Intronic_mutation	p.?	p.?	p.?	T	G	1	0	0	Intron_06_SA	Intron_06_SA	Splice	Splice	c.673-2A>C	Somatic	Chronic lymphocytic leukemia	Lymphoid (LYMPH)	AVC_34	SM	FILO_NGS	1	Variant	Intron_6_Acceptor_site_-2	0.14
7577105	7577105	NG_017013.2:g.18764C>A	NC_000017.10:g.7577105G>T	NC_000017.11:g.7673787G>T	SNV	GC>TA	Expressed_mutant	Missense_variant	Exonic_mutation	p.Pro278His	p.Pro278His	p.Pro278His	G	T	1	0	0	8	8	278	278	c.833C>A	Somatic	Chronic lymphocytic leukemia	Lymphoid (LYMPH)	AVC_35	SM	FILO_NGS	1	Variant	NA	0.07
7578503	7578503	NG_017013.2:g.17366G>A	NC_000017.10:g.7578503C>T	NC_000017.11:g.7675185C>T	SNV	GC>AT	Expressed_mutant	Missense_variant	Exonic_mutation	p.Val143Met	p.Val143Met	p.Val143Met	C	T	1	0	0	5	5	143	143	c.427G>A	Somatic	Chronic lymphocytic leukemia	Lymphoid (LYMPH)	AVC_36	SM	FILO_NGS	1	Certified oncogenic variant	NA	0.98
7577539	7577539	NG_017013.2:g.18330C>T	NC_000017.10:g.7577539G>A	NC_000017.11:g.7674221G>A	SNV	GC>AT	Expressed_mutant	Missense_variant	Exonic_mutation	p.Arg248Trp	p.Arg248Trp	p.Arg248Trp	G	A	1	0	0	7	7	248	248	c.742C>T	Somatic	Chronic lymphocytic leukemia	Lymphoid (LYMPH)	AVC_37	SM	FILO_NGS	1	Certified oncogenic variant	NA	0.15
7578406	7578406	NG_017013.2:g.17463G>A	NC_000017.10:g.7578406C>T	NC_000017.11:g.7675088C>T	SNV	GC>AT	Expressed_mutant	Missense_variant	Exonic_mutation	p.Arg175His	p.Arg175His	p.Arg175His	C	T	1	0	0	5	5	175	175	c.524G>A	Somatic	Chronic lymphocytic leukemia	Lymphoid (LYMPH)	AVC_38	DMU	FILO_NGS	2	Certified oncogenic variant	NA	0.027
7577129	7577129	NG_017013.2:g.18740T>C	NC_000017.10:g.7577129A>G	NC_000017.11:g.7673811A>G	SNV	AT>GC	Expressed_mutant	Missense_variant	Exonic_mutation	p.Phe270Ser	p.Phe270Ser	p.Phe270Ser	A	G	1	0	0	8	8	270	270	c.809T>C	Somatic	Chronic lymphocytic leukemia	Lymphoid (LYMPH)	AVC_38	DMU	FILO_NGS	2	Variant	NA	0.024
7579533	7579533	NG_017013.2:g.16336C>T	NC_000017.10:g.7579533G>A	NC_000017.11:g.7676215G>A	SNV	GC>AT	Expressed_mutant_alt_length	Nonsense_variant	Exonic_mutation	p.Gln52Ter	p.Gln52Ter	p.Gln52Ter	G	A	1	0	0	4	4	52	52	c.154C>T	Somatic	Chronic lymphocytic leukemia	Lymphoid (LYMPH)	AVC_40	MM	FILO_NGS	5	Variant	NA	0.07
7578223	7578224	NG_017013.2:g.17646_17647del	NC_000017.10:g.7578223_7578224del	NC_000017.11:g.7674905_7674906del	DEL	NR	Expressed_mutant_alt_length	Frameshift_variant	Exonic_mutation	p.Arg209LysfsTer6	p.Arg209LysfsTer6	p.Arg209LysfsTer6	TTC	T	0	2	0	6	6	209	209	c.626_627del	Somatic	Chronic lymphocytic leukemia	Lymphoid (LYMPH)	AVC_40	MM	FILO_NGS	5	Variant	NA	0.18
7578176	7578176	NG_017013.2:g.17693G>T	NC_000017.10:g.7578176C>A	NC_000017.11:g.7674858C>A	SNV	GC>TA	Protein_status_unknown	Splice_donor_variant	Intronic_mutation	p.?	p.?	p.?	C	A	1	0	0	Intron_06_SD	Intron_06_SD	Splice	Splice	c.672+1G>T	Somatic	Chronic lymphocytic leukemia	Lymphoid (LYMPH)	AVC_40	MM	FILO_NGS	5	Variant	Intron_6_Donor_site_+1	0.01
7577498	7577498	NG_017013.2:g.18371G>A	NC_000017.10:g.7577498C>T	NC_000017.11:g.7674180C>T	SNV	GC>AT	Protein_status_unknown	Splice_donor_variant	Intronic_mutation	p.?	p.?	p.?	C	T	1	0	0	Intron_07_SD	Intron_07_SD	Splice	Splice	c.782+1G>A	Somatic	Chronic lymphocytic leukemia	Lymphoid (LYMPH)	AVC_40	MM	FILO_NGS	5	Variant	Intron_7_Donor_site_+1	0.22
7577106	7577106	NG_017013.2:g.18763C>T	NC_000017.10:g.7577106G>A	NC_000017.11:g.7673788G>A	SNV	GC>AT	Expressed_mutant	Missense_variant	Exonic_mutation	p.Pro278Ser	p.Pro278Ser	p.Pro278Ser	G	A	1	0	0	8	8	278	278	c.832C>T	Somatic	Chronic lymphocytic leukemia	Lymphoid (LYMPH)	AVC_40	MM	FILO_NGS	5	Variant	NA	0.038
7578555	7578555	NG_017013.2:g.17314G>A	NC_000017.10:g.7578555C>T	NC_000017.11:g.7675237C>T	SNV	GC>AT	Protein_status_unknown	Splice_acceptor_variant	Intronic_mutation	p.?	p.?	p.?	C	T	1	0	0	Intron_04_SA	Intron_04_SA	Splice	Splice	c.376-1G>A	Somatic	Chronic lymphocytic leukemia	Lymphoid (LYMPH)	AVC_41	SM	FILO_NGS	1	Variant	Intron_4_Acceptor_site_-1	0.24
7578271	7578271	NG_017013.2:g.17598A>G	NC_000017.10:g.7578271T>C	NC_000017.11:g.7674953T>C	SNV	AT>GC	Expressed_mutant	Missense_variant	Exonic_mutation	p.His193Arg	p.His193Arg	p.His193Arg	T	C	1	0	0	6	6	193	193	c.578A>G	Somatic	Chronic lymphocytic leukemia	Lymphoid (LYMPH)	AVC_42	SM	FILO_NGS	1	Certified oncogenic variant	NA	0.41
7578211	7578211	NG_017013.2:g.17658G>C	NC_000017.10:g.7578211C>G	NC_000017.11:g.7674893C>G	SNV	GC>CG	Expressed_mutant	Missense_variant	Exonic_mutation	p.Arg213Pro	p.Arg213Pro	p.Arg213Pro	C	G	1	0	0	6	6	213	213	c.638G>C	Somatic	Chronic lymphocytic leukemia	Lymphoid (LYMPH)	AVC_43	MM	FILO_NGS	3	Variant	NA	0.038
7577610	7577610	NG_017013.2:g.18259A>G	NC_000017.10:g.7577610T>C	NC_000017.11:g.7674292T>C	SNV	AT>GC	Protein_status_unknown	Splice_acceptor_variant	Intronic_mutation	p.?	p.?	p.?	T	C	1	0	0	Intron_06_SA	Intron_06_SA	Splice	Splice	c.673-2A>G	Somatic	Chronic lymphocytic leukemia	Lymphoid (LYMPH)	AVC_43	MM	FILO_NGS	3	Variant	Intron_6_Acceptor_site_-2	0.054
7577118	7577118	NG_017013.2:g.18751G>T	NC_000017.10:g.7577118C>A	NC_000017.11:g.7673800C>A	SNV	GC>TA	Expressed_mutant	Missense_variant	Exonic_mutation	p.Val274Phe	p.Val274Phe	p.Val274Phe	C	A	1	0	0	8	8	274	274	c.820G>T	Somatic	Chronic lymphocytic leukemia	Lymphoid (LYMPH)	AVC_43	MM	FILO_NGS	3	Variant	NA	0.517
7578212	7578212	NG_017013.2:g.17657C>G	NC_000017.10:g.7578212G>C	NC_000017.11:g.7674894G>C	SNV	GC>CG	Expressed_mutant	Missense_variant	Exonic_mutation	p.Arg213Gly	p.Arg213Gly	p.Arg213Gly	G	C	1	0	0	6	6	213	213	c.637C>G	Somatic	Chronic lymphocytic leukemia	Lymphoid (LYMPH)	AVC_44	SM	FILO_NGS	1	Variant	NA	0.04
7577120	7577120	NG_017013.2:g.18749G>T	NC_000017.10:g.7577120C>A	NC_000017.11:g.7673802C>A	SNV	GC>TA	Expressed_mutant	Missense_variant	Exonic_mutation	p.Arg273Leu	p.Arg273Leu	p.Arg273Leu	C	A	1	0	0	8	8	273	273	c.818G>T	Somatic	Chronic lymphocytic leukemia	Lymphoid (LYMPH)	AVC_45	SM	FILO_NGS	1	Certified oncogenic variant	NA	0.47
7577100	7577100	NG_017013.2:g.18769A>G	NC_000017.10:g.7577100T>C	NC_000017.11:g.7673782T>C	SNV	AT>GC	Expressed_mutant	Missense_variant	Exonic_mutation	p.Arg280Gly	p.Arg280Gly	p.Arg280Gly	T	C	1	0	0	8	8	280	280	c.838A>G	Somatic	Chronic lymphocytic leukemia	Lymphoid (LYMPH)	AVC_46	SM	FILO_NGS	1	Variant	NA	0.15
7578404	7578404	NG_017013.2:g.17465T>C	NC_000017.10:g.7578404A>G	NC_000017.11:g.7675086A>G	SNV	AT>GC	Expressed_mutant	Missense_variant	Exonic_mutation	p.Cys176Arg	p.Cys176Arg	p.Cys176Arg	A	G	1	0	0	5	5	176	176	c.526T>C	Somatic	Chronic lymphocytic leukemia	Lymphoid (LYMPH)	AVC_47	MM	FILO_NGS	5	Variant	NA	0.03
7578176	7578176	NG_017013.2:g.17693G>A	NC_000017.10:g.7578176C>T	NC_000017.11:g.7674858C>T	SNV	GC>AT	Protein_status_unknown	Splice_donor_variant	Intronic_mutation	p.?	p.?	p.?	C	T	1	0	0	Intron_06_SD	Intron_06_SD	Splice	Splice	c.672+1G>A	Somatic	Chronic lymphocytic leukemia	Lymphoid (LYMPH)	AVC_47	MM	FILO_NGS	5	Variant	Intron_6_Donor_site_+1	0.16
7577580	7577580	NG_017013.2:g.18289A>G	NC_000017.10:g.7577580T>C	NC_000017.11:g.7674262T>C	SNV	AT>GC	Expressed_mutant	Missense_variant	Exonic_mutation	p.Tyr234Cys	p.Tyr234Cys	p.Tyr234Cys	T	C	1	0	0	7	7	234	234	c.701A>G	Somatic	Chronic lymphocytic leukemia	Lymphoid (LYMPH)	AVC_47	MM	FILO_NGS	5	Certified oncogenic variant	NA	0.13
7577568	7577571	NG_017013.2:g.18299_18302del	NC_000017.10:g.7577568_7577571del	NC_000017.11:g.7674250_7674253del	DEL	NR	Expressed_mutant_alt_length	Frameshift_variant	Exonic_mutation	p.Met237IlefsTer9	p.Met237IlefsTer9	p.Met237IlefsTer9	TACAC	T	0	4	0	7	7	237	237	c.711_714del	Somatic	Chronic lymphocytic leukemia	Lymphoid (LYMPH)	AVC_47	MM	FILO_NGS	5	Variant	NA	0.18
7577557	7577557	NG_017013.2:g.18312T>G	NC_000017.10:g.7577557A>C	NC_000017.11:g.7674239A>C	SNV	AT>CG	Expressed_mutant	Missense_variant	Exonic_mutation	p.Cys242Gly	p.Cys242Gly	p.Cys242Gly	A	C	1	0	0	7	7	242	242	c.724T>G	Somatic	Chronic lymphocytic leukemia	Lymphoid (LYMPH)	AVC_47	MM	FILO_NGS	5	Variant	NA	0.04
7578457	7578457	NG_017013.2:g.17412G>A	NC_000017.10:g.7578457C>T	NC_000017.11:g.7675139C>T	SNV	GC>AT	Expressed_mutant	Missense_variant	Exonic_mutation	p.Arg158His	p.Arg158His	p.Arg158His	C	T	1	0	0	5	5	158	158	c.473G>A	Somatic	Chronic lymphocytic leukemia	Lymphoid (LYMPH)	AVC_48	SM	FILO_NGS	1	Certified oncogenic variant	NA	0.17
7578263	7578263	NG_017013.2:g.17606C>T	NC_000017.10:g.7578263G>A	NC_000017.11:g.7674945G>A	SNV	GC>AT	Expressed_mutant_alt_length	Nonsense_variant	Exonic_mutation	p.Arg196Ter	p.Arg196Ter	p.Arg196Ter	G	A	1	0	0	6	6	196	196	c.586C>T	Somatic	Chronic lymphocytic leukemia	Lymphoid (LYMPH)	AVC_49	SM	FILO_NGS	1	Variant	NA	0.7
7578513	7578513	NG_017013.2:g.17356G>T	NC_000017.10:g.7578513C>A	NC_000017.11:g.7675195C>A	SNV	GC>TA	Expressed_mutant	Missense_variant	Exonic_mutation	p.Lys139Asn	p.Lys139Asn	p.Lys139Asn	C	A	1	0	0	5	5	139	139	c.417G>T	Somatic	Chronic lymphocytic leukemia	Lymphoid (LYMPH)	AVC_50	SM	FILO_NGS	1	Variant	NA	0.31
7578406	7578406	NG_017013.2:g.17463G>A	NC_000017.10:g.7578406C>T	NC_000017.11:g.7675088C>T	SNV	GC>AT	Expressed_mutant	Missense_variant	Exonic_mutation	p.Arg175His	p.Arg175His	p.Arg175His	C	T	1	0	0	5	5	175	175	c.524G>A	Somatic	Chronic lymphocytic leukemia	Lymphoid (LYMPH)	AVC_51	SM	FILO_NGS	1	Certified oncogenic variant	NA	0.97
7578187	7578187	NG_017013.2:g.17682del	NC_000017.10:g.7578187del	NC_000017.11:g.7674869del	DEL	NR	Expressed_mutant_alt_length	Frameshift_variant	Exonic_mutation	p.Glu221GlyfsTer26	p.Glu221GlyfsTer26	p.Glu221GlyfsTer26	CT	C	0	1	0	6	6	221	221	c.662del	Somatic	Chronic lymphocytic leukemia	Lymphoid (LYMPH)	AVC_52	SM	FILO_NGS	1	Variant	NA	0.96
7577126	7577126	NG_017013.2:g.18743A>T	NC_000017.10:g.7577126T>A	NC_000017.11:g.7673808T>A	SNV	AT>TA	Expressed_mutant	Missense_variant	Exonic_mutation	p.Glu271Val	p.Glu271Val	p.Glu271Val	T	A	1	0	0	8	8	271	271	c.812A>T	Somatic	Chronic lymphocytic leukemia	Lymphoid (LYMPH)	AVC_53	SM	FILO_NGS	1	Variant	NA	0.44
7578442	7578442	NG_017013.2:g.17427A>G	NC_000017.10:g.7578442T>C	NC_000017.11:g.7675124T>C	SNV	AT>GC	Expressed_mutant	Missense_variant	Exonic_mutation	p.Tyr163Cys	p.Tyr163Cys	p.Tyr163Cys	T	C	1	0	0	5	5	163	163	c.488A>G	Somatic	Chronic lymphocytic leukemia	Lymphoid (LYMPH)	AVC_54	SM	FILO_NGS	1	Certified oncogenic variant	NA	0.35
7577518	7577518	NG_017013.2:g.18351A>T	NC_000017.10:g.7577518T>A	NC_000017.11:g.7674200T>A	SNV	AT>TA	Expressed_mutant	Missense_variant	Exonic_mutation	p.Ile255Phe	p.Ile255Phe	p.Ile255Phe	T	A	1	0	0	7	7	255	255	c.763A>T	Somatic	Chronic lymphocytic leukemia	Lymphoid (LYMPH)	AVC_55	SM	FILO_NGS	1	Variant	NA	0.49
7578265	7578265	NG_017013.2:g.17604T>C	NC_000017.10:g.7578265A>G	NC_000017.11:g.7674947A>G	SNV	AT>GC	Expressed_mutant	Missense_variant	Exonic_mutation	p.Ile195Thr	p.Ile195Thr	p.Ile195Thr	A	G	1	0	0	6	6	195	195	c.584T>C	Somatic	Chronic lymphocytic leukemia	Lymphoid (LYMPH)	AVC_56	SM	FILO_NGS	1	Certified oncogenic variant	NA	0.05
7578442	7578442	NG_017013.2:g.17427A>G	NC_000017.10:g.7578442T>C	NC_000017.11:g.7675124T>C	SNV	AT>GC	Expressed_mutant	Missense_variant	Exonic_mutation	p.Tyr163Cys	p.Tyr163Cys	p.Tyr163Cys	T	C	1	0	0	5	5	163	163	c.488A>G	Somatic	Chronic lymphocytic leukemia	Lymphoid (LYMPH)	AVC_57	SM	FILO_NGS	1	Certified oncogenic variant	NA	0.05
7578534	7578538	NG_017013.2:g.17332_17336del	NC_000017.10:g.7578534_7578538del	NC_000017.11:g.7675216_7675220del	DEL	NR	Expressed_mutant_alt_length	Frameshift_variant	Exonic_mutation	p.Lys132ValfsTer15	p.Lys132ValfsTer15	p.Lys132ValfsTer15	ATCTTG	A	0	5	0	5	5	132	132	c.393_397del	Somatic	Chronic lymphocytic leukemia	Lymphoid (LYMPH)	AVC_58	MM	FILO_NGS	3	Variant	NA	0.1
7577094	7577094	NG_017013.2:g.18775C>T	NC_000017.10:g.7577094G>A	NC_000017.11:g.7673776G>A	SNV	GC>AT	Expressed_mutant	Missense_variant	Exonic_mutation	p.Arg282Trp	p.Arg282Trp	p.Arg282Trp	G	A	1	0	0	8	8	282	282	c.844C>T	Somatic	Chronic lymphocytic leukemia	Lymphoid (LYMPH)	AVC_58	MM	FILO_NGS	3	Certified oncogenic variant	NA	0.034
7576928	7576928	NG_017013.2:g.18941A>G	NC_000017.10:g.7576928T>C	NC_000017.11:g.7673610T>C	SNV	AT>GC	Protein_status_unknown	Splice_acceptor_variant	Intronic_mutation	p.?	p.?	p.?	T	C	1	0	0	Intron_08_SA	Intron_08_SA	Splice	Splice	c.920-2A>G	Somatic	Chronic lymphocytic leukemia	Lymphoid (LYMPH)	AVC_58	MM	FILO_NGS	3	Variant	Intron_8_Acceptor_site_-2	0.42
7577551	7577551	NG_017013.2:g.18318G>T	NC_000017.10:g.7577551C>A	NC_000017.11:g.7674233C>A	SNV	GC>TA	Expressed_mutant	Missense_variant	Exonic_mutation	p.Gly244Cys	p.Gly244Cys	p.Gly244Cys	C	A	1	0	0	7	7	244	244	c.730G>T	Somatic	Chronic lymphocytic leukemia	Lymphoid (LYMPH)	AVC_59	DMU	FILO_NGS	2	Variant	NA	0.035
7577539	7577539	NG_017013.2:g.18330C>T	NC_000017.10:g.7577539G>A	NC_000017.11:g.7674221G>A	SNV	GC>AT	Expressed_mutant	Missense_variant	Exonic_mutation	p.Arg248Trp	p.Arg248Trp	p.Arg248Trp	G	A	1	0	0	7	7	248	248	c.742C>T	Somatic	Chronic lymphocytic leukemia	Lymphoid (LYMPH)	AVC_59	DMU	FILO_NGS	2	Certified oncogenic variant	NA	0.33
7577568	7577568	NG_017013.2:g.18301G>T	NC_000017.10:g.7577568C>A	NC_000017.11:g.7674250C>A	SNV	GC>TA	Expressed_mutant	Missense_variant	Exonic_mutation	p.Cys238Phe	p.Cys238Phe	p.Cys238Phe	C	A	1	0	0	7	7	238	238	c.713G>T	Somatic	Chronic lymphocytic leukemia	Lymphoid (LYMPH)	AVC_60	SM	FILO_NGS	1	Variant	NA	0.49
7577538	7577538	NG_017013.2:g.18331G>T	NC_000017.10:g.7577538C>A	NC_000017.11:g.7674220C>A	SNV	GC>TA	Expressed_mutant	Missense_variant	Exonic_mutation	p.Arg248Leu	p.Arg248Leu	p.Arg248Leu	C	A	1	0	0	7	7	248	248	c.743G>T	Somatic	Chronic lymphocytic leukemia	Lymphoid (LYMPH)	AVC_61	SM	FILO_NGS	1	Variant	NA	0.033
7579424	7579425	NG_017013.2:g.16445_16446insTCAC	NC_000017.10:g.7579424_7579425insTGAG	NC_000017.11:g.7676106_7676107insTGAG	INS	NR	Expressed_mutant_alt_length	Frameshift_variant	Exonic_mutation	p.Pro89Hisfs*61	p.Pro89Hisfs*61	p.Pro89Hisfs*61	G	GGTGA	0	0	4	4	4	89	89	c.263_264insTCAC	Somatic	Chronic lymphocytic leukemia	Lymphoid (LYMPH)	AVC_62	MM	FILO_NGS	10	Variant	NA	0.03
7579311	7579311	NG_017013.2:g.16558G>T	NC_000017.10:g.7579311C>A	NC_000017.11:g.7675993C>A	SNV	GC>TA	Protein_status_unknown	Splice_donor_variant	Intronic_mutation	p.?	p.?	p.?	C	A	1	0	0	Intron_04_SD	Intron_04_SD	Splice	Splice	c.375+1G>T	Somatic	Chronic lymphocytic leukemia	Lymphoid (LYMPH)	AVC_62	MM	FILO_NGS	10	Variant	Intron_4_Donor_site_+1	0.14
7578526	7578526	NG_017013.2:g.17343G>C	NC_000017.10:g.7578526C>G	NC_000017.11:g.7675208C>G	SNV	GC>CG	Expressed_mutant	Missense_variant	Exonic_mutation	p.Cys135Ser	p.Cys135Ser	p.Cys135Ser	C	G	1	0	0	5	5	135	135	c.404G>C	Somatic	Chronic lymphocytic leukemia	Lymphoid (LYMPH)	AVC_62	MM	FILO_NGS	10	Variant	NA	0.04
7578461	7578461	NG_017013.2:g.17408G>T	NC_000017.10:g.7578461C>A	NC_000017.11:g.7675143C>A	SNV	GC>TA	Expressed_mutant	Missense_variant	Exonic_mutation	p.Val157Phe	p.Val157Phe	p.Val157Phe	C	A	1	0	0	5	5	157	157	c.469G>T	Somatic	Chronic lymphocytic leukemia	Lymphoid (LYMPH)	AVC_62	MM	FILO_NGS	10	Certified oncogenic variant	NA	0.03
7578221	7578222	NG_017013.2:g.17648_17649del	NC_000017.10:g.7578221_7578222del	NC_000017.11:g.7674903_7674904del	DEL	NR	Expressed_mutant_alt_length	Frameshift_variant	Exonic_mutation	p.Asn210HisfsTer5	p.Asn210HisfsTer5	p.Asn210HisfsTer5	GTT	G	0	2	0	6	6	210	210	c.628_629del	Somatic	Chronic lymphocytic leukemia	Lymphoid (LYMPH)	AVC_62	MM	FILO_NGS	10	Variant	NA	0.05
7577580	7577580	NG_017013.2:g.18289A>G	NC_000017.10:g.7577580T>C	NC_000017.11:g.7674262T>C	SNV	AT>GC	Expressed_mutant	Missense_variant	Exonic_mutation	p.Tyr234Cys	p.Tyr234Cys	p.Tyr234Cys	T	C	1	0	0	7	7	234	234	c.701A>G	Somatic	Chronic lymphocytic leukemia	Lymphoid (LYMPH)	AVC_62	MM	FILO_NGS	10	Certified oncogenic variant	NA	0.04
7577550	7577550	NG_017013.2:g.18319G>A	NC_000017.10:g.7577550C>T	NC_000017.11:g.7674232C>T	SNV	GC>AT	Expressed_mutant	Missense_variant	Exonic_mutation	p.Gly244Asp	p.Gly244Asp	p.Gly244Asp	C	T	1	0	0	7	7	244	244	c.731G>A	Somatic	Chronic lymphocytic leukemia	Lymphoid (LYMPH)	AVC_62	MM	FILO_NGS	10	Variant	NA	0.03
7577534	7577534	NG_017013.2:g.18335G>C	NC_000017.10:g.7577534C>G	NC_000017.11:g.7674216C>G	SNV	GC>CG	Expressed_mutant	Missense_variant	Exonic_mutation	p.Arg249Ser	p.Arg249Ser	p.Arg249Ser	C	G	1	0	0	7	7	249	249	c.747G>C	Somatic	Chronic lymphocytic leukemia	Lymphoid (LYMPH)	AVC_62	MM	FILO_NGS	10	Variant	NA	0.06
7577506	7577506	NG_017013.2:g.18363G>T	NC_000017.10:g.7577506C>A	NC_000017.11:g.7674188C>A	SNV	GC>TA	Expressed_mutant	Missense_variant	Exonic_mutation	p.Asp259Tyr	p.Asp259Tyr	p.Asp259Tyr	C	A	1	0	0	7	7	259	259	c.775G>T	Somatic	Chronic lymphocytic leukemia	Lymphoid (LYMPH)	AVC_62	MM	FILO_NGS	10	Variant	NA	0.02
7577498	7577498	NG_017013.2:g.18371G>T	NC_000017.10:g.7577498C>A	NC_000017.11:g.7674180C>A	SNV	GC>TA	Protein_status_unknown	Splice_donor_variant	Intronic_mutation	p.?	p.?	p.?	C	A	1	0	0	Intron_07_SD	Intron_07_SD	Splice	Splice	c.782+1G>T	Somatic	Chronic lymphocytic leukemia	Lymphoid (LYMPH)	AVC_62	MM	FILO_NGS	10	Variant	Intron_7_Donor_site_+1	0.06
7577509	7577509	NG_017013.2:g.18360G>A	NC_000017.10:g.7577509C>T	NC_000017.11:g.7674191C>T	SNV	GC>AT	Expressed_mutant	Missense_variant	Exonic_mutation	p.Glu258Lys	p.Glu258Lys	p.Glu258Lys	C	T	1	0	0	7	7	258	258	c.772G>A	Somatic	Chronic lymphocytic leukemia	Lymphoid (LYMPH)	AVC_63	SM	FILO_NGS	1	Certified oncogenic variant	NA	0.03
7577578	7577578	NG_017013.2:g.18291A>G	NC_000017.10:g.7577578T>C	NC_000017.11:g.7674260T>C	SNV	AT>GC	Expressed_mutant	Missense_variant	Exonic_mutation	p.Asn235Asp	p.Asn235Asp	p.Asn235Asp	T	C	1	0	0	7	7	235	235	c.703A>G	Somatic	Chronic lymphocytic leukemia	Lymphoid (LYMPH)	AVC_64	SM	FILO_NGS	1	Variant	NA	0.38
7577156	7577156	NG_017013.2:g.18713G>T	NC_000017.10:g.7577156C>A	NC_000017.11:g.7673838C>A	SNV	GC>TA	Protein_status_unknown	Splice_acceptor_variant	Intronic_mutation	p.?	p.?	p.?	C	A	1	0	0	Intron_07_SA	Intron_07_SA	Splice	Splice	c.783-1G>T	Somatic	Chronic lymphocytic leukemia	Lymphoid (LYMPH)	AVC_65	SM	FILO_NGS	1	Variant	Intron_7_Acceptor_site_-1	0.38
7578457	7578457	NG_017013.2:g.17412G>A	NC_000017.10:g.7578457C>T	NC_000017.11:g.7675139C>T	SNV	GC>AT	Expressed_mutant	Missense_variant	Exonic_mutation	p.Arg158His	p.Arg158His	p.Arg158His	C	T	1	0	0	5	5	158	158	c.473G>A	Somatic	Chronic lymphocytic leukemia	Lymphoid (LYMPH)	AVC_66	DMU	FILO_NGS	2	Certified oncogenic variant	NA	0.16
7577610	7577610	NG_017013.2:g.18259A>C	NC_000017.10:g.7577610T>G	NC_000017.11:g.7674292T>G	SNV	AT>CG	Protein_status_unknown	Splice_acceptor_variant	Intronic_mutation	p.?	p.?	p.?	T	G	1	0	0	Intron_06_SA	Intron_06_SA	Splice	Splice	c.673-2A>C	Somatic	Chronic lymphocytic leukemia	Lymphoid (LYMPH)	AVC_66	DMU	FILO_NGS	2	Variant	Intron_6_Acceptor_site_-2	0.07
7577538	7577538	NG_017013.2:g.18331G>A	NC_000017.10:g.7577538C>T	NC_000017.11:g.7674220C>T	SNV	GC>AT	Expressed_mutant	Missense_variant	Exonic_mutation	p.Arg248Gln	p.Arg248Gln	p.Arg248Gln	C	T	1	0	0	7	7	248	248	c.743G>A	Somatic	Chronic lymphocytic leukemia	Lymphoid (LYMPH)	AVC_67	SM	FILO_NGS	1	Certified oncogenic variant	NA	0.86
7578457	7578457	NG_017013.2:g.17412G>A	NC_000017.10:g.7578457C>T	NC_000017.11:g.7675139C>T	SNV	GC>AT	Expressed_mutant	Missense_variant	Exonic_mutation	p.Arg158His	p.Arg158His	p.Arg158His	C	T	1	0	0	5	5	158	158	c.473G>A	Somatic	Chronic lymphocytic leukemia	Lymphoid (LYMPH)	AVC_68	SM	FILO_NGS	1	Certified oncogenic variant	NA	0.03
7578478	7578478	NG_017013.2:g.17391C>A	NC_000017.10:g.7578478G>T	NC_000017.11:g.7675160G>T	SNV	GC>TA	Expressed_mutant	Missense_variant	Exonic_mutation	p.Pro151His	p.Pro151His	p.Pro151His	G	T	1	0	0	5	5	151	151	c.452C>A	Somatic	Chronic lymphocytic leukemia	Lymphoid (LYMPH)	AVC_69	DMU	FILO_NGS	2	Variant	NA	0.41
7578429	7578429	NG_017013.2:g.17440del	NC_000017.10:g.7578429del	NC_000017.11:g.7675111del	DEL	NR	Expressed_mutant_alt_length	Frameshift_variant	Exonic_mutation	p.Gln167HisfsTer3	p.Gln167HisfsTer3	p.Gln167HisfsTer3	GC	G	0	1	0	5	5	167	167	c.501del	Somatic	Chronic lymphocytic leukemia	Lymphoid (LYMPH)	AVC_69	DMU	FILO_NGS	2	Variant	NA	0.09
7578556	7578556	NG_017013.2:g.17313A>G	NC_000017.10:g.7578556T>C	NC_000017.11:g.7675238T>C	SNV	AT>GC	Protein_status_unknown	Splice_acceptor_variant	Intronic_mutation	p.?	p.?	p.?	T	C	1	0	0	Intron_04_SA	Intron_04_SA	Splice	Splice	c.376-2A>G	Somatic	Chronic lymphocytic leukemia	Lymphoid (LYMPH)	BAY_70	MM	FILO_NGS	11	Variant	Intron_4_Acceptor_site_-2	0.03
7578535	7578535	NG_017013.2:g.17334A>G	NC_000017.10:g.7578535T>C	NC_000017.11:g.7675217T>C	SNV	AT>GC	Expressed_mutant	Missense_variant	Exonic_mutation	p.Lys132Arg	p.Lys132Arg	p.Lys132Arg	T	C	1	0	0	5	5	132	132	c.395A>G	Somatic	Chronic lymphocytic leukemia	Lymphoid (LYMPH)	BAY_70	MM	FILO_NGS	11	Variant	NA	0.04
7578394	7578394	NG_017013.2:g.17475A>G	NC_000017.10:g.7578394T>C	NC_000017.11:g.7675076T>C	SNV	AT>GC	Expressed_mutant	Missense_variant	Exonic_mutation	p.His179Arg	p.His179Arg	p.His179Arg	T	C	1	0	0	5	5	179	179	c.536A>G	Somatic	Chronic lymphocytic leukemia	Lymphoid (LYMPH)	BAY_70	MM	FILO_NGS	11	Certified oncogenic variant	NA	0.03
7578291	7578291	NG_017013.2:g.17578A>T	NC_000017.10:g.7578291T>A	NC_000017.11:g.7674973T>A	SNV	AT>TA	Protein_status_unknown	Splice_acceptor_variant	Intronic_mutation	p.?	p.?	p.?	T	A	1	0	0	Intron_05_SA	Intron_05_SA	Splice	Splice	c.560-2A>T	Somatic	Chronic lymphocytic leukemia	Lymphoid (LYMPH)	BAY_70	MM	FILO_NGS	11	Variant	Intron_5_Acceptor_site_-2	0.01
7578208	7578208	NG_017013.2:g.17661A>G	NC_000017.10:g.7578208T>C	NC_000017.11:g.7674890T>C	SNV	AT>GC	Expressed_mutant	Missense_variant	Exonic_mutation	p.His214Arg	p.His214Arg	p.His214Arg	T	C	1	0	0	6	6	214	214	c.641A>G	Somatic	Chronic lymphocytic leukemia	Lymphoid (LYMPH)	BAY_70	MM	FILO_NGS	11	Variant	NA	0.01
7578192	7578193	NG_017013.2:g.17676_17677delinsG	NC_000017.10:g.7578192_7578193delinsC	NC_000017.11:g.7674874_7674875delinsC	INDEL	NR	Expressed_mutant_alt_length	Frameshift_variant	Exonic_mutation	p.Pro219ArgfsTer28	p.Pro219ArgfsTer28	p.Pro219ArgfsTer28	GG	C	0	2	1	6	6	219	219	c.656_657delinsG	Somatic	Chronic lymphocytic leukemia	Lymphoid (LYMPH)	BAY_70	MM	FILO_NGS	11	Variant	NA	0.16
7577610	7577610	NG_017013.2:g.18259A>T	NC_000017.10:g.7577610T>A	NC_000017.11:g.7674292T>A	SNV	AT>TA	Protein_status_unknown	Splice_acceptor_variant	Intronic_mutation	p.?	p.?	p.?	T	A	1	0	0	Intron_06_SA	Intron_06_SA	Splice	Splice	c.673-2A>T	Somatic	Chronic lymphocytic leukemia	Lymphoid (LYMPH)	BAY_70	MM	FILO_NGS	11	Variant	Intron_6_Acceptor_site_-2	0.03
7577580	7577580	NG_017013.2:g.18289A>G	NC_000017.10:g.7577580T>C	NC_000017.11:g.7674262T>C	SNV	AT>GC	Expressed_mutant	Missense_variant	Exonic_mutation	p.Tyr234Cys	p.Tyr234Cys	p.Tyr234Cys	T	C	1	0	0	7	7	234	234	c.701A>G	Somatic	Chronic lymphocytic leukemia	Lymphoid (LYMPH)	BAY_70	MM	FILO_NGS	11	Certified oncogenic variant	NA	0.03
7577559	7577559	NG_017013.2:g.18310C>T	NC_000017.10:g.7577559G>A	NC_000017.11:g.7674241G>A	SNV	GC>AT	Expressed_mutant	Missense_variant	Exonic_mutation	p.Ser241Phe	p.Ser241Phe	p.Ser241Phe	G	A	1	0	0	7	7	241	241	c.722C>T	Somatic	Chronic lymphocytic leukemia	Lymphoid (LYMPH)	BAY_70	MM	FILO_NGS	11	Certified oncogenic variant	NA	0.01
7577539	7577539	NG_017013.2:g.18330C>T	NC_000017.10:g.7577539G>A	NC_000017.11:g.7674221G>A	SNV	GC>AT	Expressed_mutant	Missense_variant	Exonic_mutation	p.Arg248Trp	p.Arg248Trp	p.Arg248Trp	G	A	1	0	0	7	7	248	248	c.742C>T	Somatic	Chronic lymphocytic leukemia	Lymphoid (LYMPH)	BAY_70	MM	FILO_NGS	11	Certified oncogenic variant	NA	0.02
7577117	7577117	NG_017013.2:g.18752T>G	NC_000017.10:g.7577117A>C	NC_000017.11:g.7673799A>C	SNV	AT>CG	Expressed_mutant	Missense_variant	Exonic_mutation	p.Val274Gly	p.Val274Gly	p.Val274Gly	A	C	1	0	0	8	8	274	274	c.821T>G	Somatic	Chronic lymphocytic leukemia	Lymphoid (LYMPH)	BAY_70	MM	FILO_NGS	11	Variant	NA	0.01
7577538	7577538	NG_017013.2:g.18331G>A	NC_000017.10:g.7577538C>T	NC_000017.11:g.7674220C>T	SNV	GC>AT	Expressed_mutant	Missense_variant	Exonic_mutation	p.Arg248Gln	p.Arg248Gln	p.Arg248Gln	C	T	1	0	0	7	7	248	248	c.743G>A	Somatic	Chronic lymphocytic leukemia	Lymphoid (LYMPH)	BAY_71	SM	FILO_NGS	1	Certified oncogenic variant	NA	0.64
7578442	7578442	NG_017013.2:g.17427A>G	NC_000017.10:g.7578442T>C	NC_000017.11:g.7675124T>C	SNV	AT>GC	Expressed_mutant	Missense_variant	Exonic_mutation	p.Tyr163Cys	p.Tyr163Cys	p.Tyr163Cys	T	C	1	0	0	5	5	163	163	c.488A>G	Somatic	Chronic lymphocytic leukemia	Lymphoid (LYMPH)	BERGC_72	SM	FILO_NGS	1	Certified oncogenic variant	NA	0.06
7578265	7578265	NG_017013.2:g.17604T>C	NC_000017.10:g.7578265A>G	NC_000017.11:g.7674947A>G	SNV	AT>GC	Expressed_mutant	Missense_variant	Exonic_mutation	p.Ile195Thr	p.Ile195Thr	p.Ile195Thr	A	G	1	0	0	6	6	195	195	c.584T>C	Somatic	Chronic lymphocytic leukemia	Lymphoid (LYMPH)	BERGN_73	MM	FILO_NGS	3	Certified oncogenic variant	NA	0.12
7578223	7578224	NG_017013.2:g.17646_17647del	NC_000017.10:g.7578223_7578224del	NC_000017.11:g.7674905_7674906del	DEL	NR	Expressed_mutant_alt_length	Frameshift_variant	Exonic_mutation	p.Arg209LysfsTer6	p.Arg209LysfsTer6	p.Arg209LysfsTer6	TTC	T	0	2	0	6	6	209	209	c.626_627del	Somatic	Chronic lymphocytic leukemia	Lymphoid (LYMPH)	BERGN_73	MM	FILO_NGS	3	Variant	NA	0.78
7577142	7577142	NG_017013.2:g.18727G>A	NC_000017.10:g.7577142C>T	NC_000017.11:g.7673824C>T	SNV	GC>AT	Expressed_mutant	Missense_variant	Exonic_mutation	p.Gly266Arg	p.Gly266Arg	p.Gly266Arg	C	T	1	0	0	8	8	266	266	c.796G>A	Somatic	Chronic lymphocytic leukemia	Lymphoid (LYMPH)	BERGN_73	MM	FILO_NGS	3	Variant	NA	0.02
7578487	7578487	NG_017013.2:g.17382dup	NC_000017.10:g.7578487dup	NC_000017.11:g.7675169dup	DUP	NR	Expressed_mutant_alt_length	Frameshift_variant	Exonic_mutation	p.Asp148GlufsTer33	p.Asp148GlufsTer33	p.Asp148GlufsTer33	A	AT	0	0	1	5	5	148	148	c.443dup	Somatic	Chronic lymphocytic leukemia	Lymphoid (LYMPH)	BERGN_74	MM	FILO_NGS	3	Variant	NA	0.47
7577157	7577157	NG_017013.2:g.18712A>C	NC_000017.10:g.7577157T>G	NC_000017.11:g.7673839T>G	SNV	AT>CG	Protein_status_unknown	Splice_acceptor_variant	Intronic_mutation	p.?	p.?	p.?	T	G	1	0	0	Intron_07_SA	Intron_07_SA	Splice	Splice	c.783-2A>C	Somatic	Chronic lymphocytic leukemia	Lymphoid (LYMPH)	BERGN_74	MM	FILO_NGS	3	Variant	Intron_7_Acceptor_site_-2	0.48
7577085	7577085	NG_017013.2:g.18784G>A	NC_000017.10:g.7577085C>T	NC_000017.11:g.7673767C>T	SNV	GC>AT	Expressed_mutant	Missense_variant	Exonic_mutation	p.Glu285Lys	p.Glu285Lys	p.Glu285Lys	C	T	1	0	0	8	8	285	285	c.853G>A	Somatic	Chronic lymphocytic leukemia	Lymphoid (LYMPH)	BERGN_74	MM	FILO_NGS	3	Certified oncogenic variant	NA	0.02
7577581	7577581	NG_017013.2:g.18288dup	NC_000017.10:g.7577581dup	NC_000017.11:g.7674263dup	DUP	NR	Expressed_mutant_alt_length	Frameshift_variant	Exonic_mutation	p.Tyr234LeufsTer6	p.Tyr234LeufsTer6	p.Tyr234LeufsTer6	T	TA	0	0	1	7	7	234	234	c.700dup	Somatic	Chronic lymphocytic leukemia	Lymphoid (LYMPH)	BOM_343	SM	FILO_NGS	1	Variant	NA	0.96
7577081	7577081	NG_017013.2:g.18788A>G	NC_000017.10:g.7577081T>C	NC_000017.11:g.7673763T>C	SNV	AT>GC	Expressed_mutant	Missense_variant	Exonic_mutation	p.Glu286Gly	p.Glu286Gly	p.Glu286Gly	T	C	1	0	0	8	8	286	286	c.857A>G	Somatic	Chronic lymphocytic leukemia	Lymphoid (LYMPH)	BOR_100	SM	FILO_NGS	1	Variant	NA	0.49
7578406	7578406	NG_017013.2:g.17463G>A	NC_000017.10:g.7578406C>T	NC_000017.11:g.7675088C>T	SNV	GC>AT	Expressed_mutant	Missense_variant	Exonic_mutation	p.Arg175His	p.Arg175His	p.Arg175His	C	T	1	0	0	5	5	175	175	c.524G>A	Somatic	Chronic lymphocytic leukemia	Lymphoid (LYMPH)	BOR_101	SM	FILO_NGS	1	Certified oncogenic variant	NA	0.72
7577109	7577109	NG_017013.2:g.18760T>G	NC_000017.10:g.7577109A>C	NC_000017.11:g.7673791A>C	SNV	AT>CG	Expressed_mutant	Missense_variant	Exonic_mutation	p.Cys277Gly	p.Cys277Gly	p.Cys277Gly	A	C	1	0	0	8	8	277	277	c.829T>G	Somatic	Chronic lymphocytic leukemia	Lymphoid (LYMPH)	BOR_102	SM	FILO_NGS	1	Variant	NA	0.87
7577548	7577548	NG_017013.2:g.18321G>A	NC_000017.10:g.7577548C>T	NC_000017.11:g.7674230C>T	SNV	GC>AT	Expressed_mutant	Missense_variant	Exonic_mutation	p.Gly245Ser	p.Gly245Ser	p.Gly245Ser	C	T	1	0	0	7	7	245	245	c.733G>A	Somatic	Chronic lymphocytic leukemia	Lymphoid (LYMPH)	BOR_103	SM	FILO_NGS	1	Certified oncogenic variant	NA	0.48
7577580	7577580	NG_017013.2:g.18289A>G	NC_000017.10:g.7577580T>C	NC_000017.11:g.7674262T>C	SNV	AT>GC	Expressed_mutant	Missense_variant	Exonic_mutation	p.Tyr234Cys	p.Tyr234Cys	p.Tyr234Cys	T	C	1	0	0	7	7	234	234	c.701A>G	Somatic	Chronic lymphocytic leukemia	Lymphoid (LYMPH)	BOR_104	DMU	FILO_NGS	2	Certified oncogenic variant	NA	0.35
7577105	7577105	NG_017013.2:g.18764C>T	NC_000017.10:g.7577105G>A	NC_000017.11:g.7673787G>A	SNV	GC>AT	Expressed_mutant	Missense_variant	Exonic_mutation	p.Pro278Leu	p.Pro278Leu	p.Pro278Leu	G	A	1	0	0	8	8	278	278	c.833C>T	Somatic	Chronic lymphocytic leukemia	Lymphoid (LYMPH)	BOR_104	DMU	FILO_NGS	2	Variant	NA	0.51
7577530	7577530	NG_017013.2:g.18339A>C	NC_000017.10:g.7577530T>G	NC_000017.11:g.7674212T>G	SNV	AT>CG	Expressed_mutant	Missense_variant	Exonic_mutation	p.Ile251Leu	p.Ile251Leu	p.Ile251Leu	T	G	1	0	0	7	7	251	251	c.751A>C	Somatic	Chronic lymphocytic leukemia	Lymphoid (LYMPH)	BOR_105	DMU	FILO_NGS	2	Variant	NA	0.01
7577120	7577120	NG_017013.2:g.18749G>T	NC_000017.10:g.7577120C>A	NC_000017.11:g.7673802C>A	SNV	GC>TA	Expressed_mutant	Missense_variant	Exonic_mutation	p.Arg273Leu	p.Arg273Leu	p.Arg273Leu	C	A	1	0	0	8	8	273	273	c.818G>T	Somatic	Chronic lymphocytic leukemia	Lymphoid (LYMPH)	BOR_105	DMU	FILO_NGS	2	Certified oncogenic variant	NA	0.02
7578382	7578382	NG_017013.2:g.17487C>G	NC_000017.10:g.7578382G>C	NC_000017.11:g.7675064G>C	SNV	GC>CG	Expressed_mutant_alt_length	Nonsense_variant	Exonic_mutation	p.Ser183Ter	p.Ser183Ter	p.Ser183Ter	G	C	1	0	0	5	5	183	183	c.548C>G	Somatic	Chronic lymphocytic leukemia	Lymphoid (LYMPH)	BOR_106	MM	FILO_NGS	3	Variant	NA	0.21
7577548	7577548	NG_017013.2:g.18321G>A	NC_000017.10:g.7577548C>T	NC_000017.11:g.7674230C>T	SNV	GC>AT	Expressed_mutant	Missense_variant	Exonic_mutation	p.Gly245Ser	p.Gly245Ser	p.Gly245Ser	C	T	1	0	0	7	7	245	245	c.733G>A	Somatic	Chronic lymphocytic leukemia	Lymphoid (LYMPH)	BOR_106	MM	FILO_NGS	3	Certified oncogenic variant	NA	0.02
7577095	7577095	NG_017013.2:g.18774C>G	NC_000017.10:g.7577095G>C	NC_000017.11:g.7673777G>C	SNV	GC>CG	Expressed_mutant	Missense_variant	Exonic_mutation	p.Asp281Glu	p.Asp281Glu	p.Asp281Glu	G	C	1	0	0	8	8	281	281	c.843C>G	Somatic	Chronic lymphocytic leukemia	Lymphoid (LYMPH)	BOR_106	MM	FILO_NGS	3	Variant	NA	0.61
7579591	7579591	NG_017013.2:g.16278G>A	NC_000017.10:g.7579591C>T	NC_000017.11:g.7676273C>T	SNV	GC>AT	Protein_status_unknown	Splice_acceptor_variant	Intronic_mutation	p.?	p.?	p.?	C	T	1	0	0	Intron_03_SA	Intron_03_SA	Splice	Splice	c.97-1G>A	Somatic	Chronic lymphocytic leukemia	Lymphoid (LYMPH)	BOR_75	SM	FILO_NGS	1	Variant	Intron_3_Acceptor_site_-1	0.82
7577559	7577559	NG_017013.2:g.18310C>G	NC_000017.10:g.7577559G>C	NC_000017.11:g.7674241G>C	SNV	GC>CG	Expressed_mutant	Missense_variant	Exonic_mutation	p.Ser241Cys	p.Ser241Cys	p.Ser241Cys	G	C	1	0	0	7	7	241	241	c.722C>G	Somatic	Chronic lymphocytic leukemia	Lymphoid (LYMPH)	BOR_76	DMU	FILO_NGS	2	Certified oncogenic variant	NA	0.04
7577538	7577538	NG_017013.2:g.18331G>A	NC_000017.10:g.7577538C>T	NC_000017.11:g.7674220C>T	SNV	GC>AT	Expressed_mutant	Missense_variant	Exonic_mutation	p.Arg248Gln	p.Arg248Gln	p.Arg248Gln	C	T	1	0	0	7	7	248	248	c.743G>A	Somatic	Chronic lymphocytic leukemia	Lymphoid (LYMPH)	BOR_76	DMU	FILO_NGS	2	Certified oncogenic variant	NA	0.02
7578406	7578406	NG_017013.2:g.17463G>A	NC_000017.10:g.7578406C>T	NC_000017.11:g.7675088C>T	SNV	GC>AT	Expressed_mutant	Missense_variant	Exonic_mutation	p.Arg175His	p.Arg175His	p.Arg175His	C	T	1	0	0	5	5	175	175	c.524G>A	Somatic	Chronic lymphocytic leukemia	Lymphoid (LYMPH)	BOR_77	SM	FILO_NGS	1	Certified oncogenic variant	NA	0.09
7577094	7577094	NG_017013.2:g.18775C>G	NC_000017.10:g.7577094G>C	NC_000017.11:g.7673776G>C	SNV	GC>CG	Expressed_mutant	Missense_variant	Exonic_mutation	p.Arg282Gly	p.Arg282Gly	p.Arg282Gly	G	C	1	0	0	8	8	282	282	c.844C>G	Somatic	Chronic lymphocytic leukemia	Lymphoid (LYMPH)	BOR_78	SM	FILO_NGS	1	Certified oncogenic variant	NA	0.8
7579329	7579329	NG_017013.2:g.16540A>T	NC_000017.10:g.7579329T>A	NC_000017.11:g.7676011T>A	SNV	AT>TA	Expressed_mutant_alt_length	Nonsense_variant	Exonic_mutation	p.Lys120Ter	p.Lys120Ter	p.Lys120Ter	T	A	1	0	0	4	4	120	120	c.358A>T	Somatic	Chronic lymphocytic leukemia	Lymphoid (LYMPH)	BOR_79	SM	FILO_NGS	1	Variant	NA	0.68
7578492	7578492	NG_017013.2:g.17377G>A	NC_000017.10:g.7578492C>T	NC_000017.11:g.7675174C>T	SNV	GC>AT	Expressed_mutant_alt_length	Nonsense_variant	Exonic_mutation	p.Trp146Ter	p.Trp146Ter	p.Trp146Ter	C	T	1	0	0	5	5	146	146	c.438G>A	Somatic	Chronic lymphocytic leukemia	Lymphoid (LYMPH)	BOR_80	DMU	FILO_NGS	2	Variant	NA	0.04
7577120	7577120	NG_017013.2:g.18749G>A	NC_000017.10:g.7577120C>T	NC_000017.11:g.7673802C>T	SNV	GC>AT	Expressed_mutant	Missense_variant	Exonic_mutation	p.Arg273His	p.Arg273His	p.Arg273His	C	T	1	0	0	8	8	273	273	c.818G>A	Somatic	Chronic lymphocytic leukemia	Lymphoid (LYMPH)	BOR_80	DMU	FILO_NGS	2	Certified oncogenic variant	NA	0.03
7577559	7577559	NG_017013.2:g.18310C>T	NC_000017.10:g.7577559G>A	NC_000017.11:g.7674241G>A	SNV	GC>AT	Expressed_mutant	Missense_variant	Exonic_mutation	p.Ser241Phe	p.Ser241Phe	p.Ser241Phe	G	A	1	0	0	7	7	241	241	c.722C>T	Somatic	Chronic lymphocytic leukemia	Lymphoid (LYMPH)	BOR_81	SM	FILO_NGS	1	Certified oncogenic variant	NA	0.08
7578190	7578190	NG_017013.2:g.17679A>G	NC_000017.10:g.7578190T>C	NC_000017.11:g.7674872T>C	SNV	AT>GC	Expressed_mutant	Missense_variant	Exonic_mutation	p.Tyr220Cys	p.Tyr220Cys	p.Tyr220Cys	T	C	1	0	0	6	6	220	220	c.659A>G	Somatic	Chronic lymphocytic leukemia	Lymphoid (LYMPH)	BOR_82	DMU	FILO_NGS	2	Certified oncogenic variant	NA	0.03
7577538	7577538	NG_017013.2:g.18331G>A	NC_000017.10:g.7577538C>T	NC_000017.11:g.7674220C>T	SNV	GC>AT	Expressed_mutant	Missense_variant	Exonic_mutation	p.Arg248Gln	p.Arg248Gln	p.Arg248Gln	C	T	1	0	0	7	7	248	248	c.743G>A	Somatic	Chronic lymphocytic leukemia	Lymphoid (LYMPH)	BOR_82	DMU	FILO_NGS	2	Certified oncogenic variant	NA	0.41
7579552	7579552	NG_017013.2:g.16317del	NC_000017.10:g.7579552del	NC_000017.11:g.7676234del	DEL	NR	Expressed_mutant_alt_length	Frameshift_variant	Exonic_mutation	p.Ser46ProfsTer77	p.Ser46ProfsTer77	p.Ser46ProfsTer77	AC	A	0	1	0	4	4	46	46	c.135del	Somatic	Chronic lymphocytic leukemia	Lymphoid (LYMPH)	BOR_83	MM	FILO_NGS	6	Variant	NA	0.05
7578539	7578539	NG_017013.2:g.17330A>T	NC_000017.10:g.7578539T>A	NC_000017.11:g.7675221T>A	SNV	AT>TA	Expressed_mutant	Missense_variant	Exonic_mutation	p.Asn131Tyr	p.Asn131Tyr	p.Asn131Tyr	T	A	1	0	0	5	5	131	131	c.391A>T	Somatic	Chronic lymphocytic leukemia	Lymphoid (LYMPH)	BOR_83	MM	FILO_NGS	6	Variant	NA	0.03
7578461	7578461	NG_017013.2:g.17408G>T	NC_000017.10:g.7578461C>A	NC_000017.11:g.7675143C>A	SNV	GC>TA	Expressed_mutant	Missense_variant	Exonic_mutation	p.Val157Phe	p.Val157Phe	p.Val157Phe	C	A	1	0	0	5	5	157	157	c.469G>T	Somatic	Chronic lymphocytic leukemia	Lymphoid (LYMPH)	BOR_83	MM	FILO_NGS	6	Certified oncogenic variant	NA	0.05
7578223	7578224	NG_017013.2:g.17646_17647del	NC_000017.10:g.7578223_7578224del	NC_000017.11:g.7674905_7674906del	DEL	NR	Expressed_mutant_alt_length	Frameshift_variant	Exonic_mutation	p.Arg209LysfsTer6	p.Arg209LysfsTer6	p.Arg209LysfsTer6	TTC	T	0	2	0	6	6	209	209	c.626_627del	Somatic	Chronic lymphocytic leukemia	Lymphoid (LYMPH)	BOR_83	MM	FILO_NGS	6	Variant	NA	0.11
7577559	7577559	NG_017013.2:g.18310C>T	NC_000017.10:g.7577559G>A	NC_000017.11:g.7674241G>A	SNV	GC>AT	Expressed_mutant	Missense_variant	Exonic_mutation	p.Ser241Phe	p.Ser241Phe	p.Ser241Phe	G	A	1	0	0	7	7	241	241	c.722C>T	Somatic	Chronic lymphocytic leukemia	Lymphoid (LYMPH)	BOR_83	MM	FILO_NGS	6	Certified oncogenic variant	NA	0.05
7576891	7576891	NG_017013.2:g.18978A>T	NC_000017.10:g.7576891T>A	NC_000017.11:g.7673573T>A	SNV	AT>TA	Expressed_mutant_alt_length	Nonsense_variant	Exonic_mutation	p.Lys319Ter	p.Lys319Ter	p.Lys319Ter	T	A	1	0	0	9	9	319	319	c.955A>T	Somatic	Chronic lymphocytic leukemia	Lymphoid (LYMPH)	BOR_83	MM	FILO_NGS	6	Variant	NA	0.19
7578442	7578442	NG_017013.2:g.17427A>G	NC_000017.10:g.7578442T>C	NC_000017.11:g.7675124T>C	SNV	AT>GC	Expressed_mutant	Missense_variant	Exonic_mutation	p.Tyr163Cys	p.Tyr163Cys	p.Tyr163Cys	T	C	1	0	0	5	5	163	163	c.488A>G	Somatic	Chronic lymphocytic leukemia	Lymphoid (LYMPH)	BOR_84	SM	FILO_NGS	1	Certified oncogenic variant	NA	0.36
7578431	7578431	NG_017013.2:g.17438C>T	NC_000017.10:g.7578431G>A	NC_000017.11:g.7675113G>A	SNV	GC>AT	Expressed_mutant_alt_length	Nonsense_variant	Exonic_mutation	p.Gln167Ter	p.Gln167Ter	p.Gln167Ter	G	A	1	0	0	5	5	167	167	c.499C>T	Somatic	Chronic lymphocytic leukemia	Lymphoid (LYMPH)	BOR_85	MM	FILO_NGS	7	Variant	NA	0.03
7578406	7578406	NG_017013.2:g.17463G>A	NC_000017.10:g.7578406C>T	NC_000017.11:g.7675088C>T	SNV	GC>AT	Expressed_mutant	Missense_variant	Exonic_mutation	p.Arg175His	p.Arg175His	p.Arg175His	C	T	1	0	0	5	5	175	175	c.524G>A	Somatic	Chronic lymphocytic leukemia	Lymphoid (LYMPH)	BOR_85	MM	FILO_NGS	7	Certified oncogenic variant	NA	0.02
7578394	7578394	NG_017013.2:g.17475A>G	NC_000017.10:g.7578394T>C	NC_000017.11:g.7675076T>C	SNV	AT>GC	Expressed_mutant	Missense_variant	Exonic_mutation	p.His179Arg	p.His179Arg	p.His179Arg	T	C	1	0	0	5	5	179	179	c.536A>G	Somatic	Chronic lymphocytic leukemia	Lymphoid (LYMPH)	BOR_85	MM	FILO_NGS	7	Certified oncogenic variant	NA	0.03
7577530	7577530	NG_017013.2:g.18339del	NC_000017.10:g.7577530del	NC_000017.11:g.7674212del	DEL	NR	Expressed_mutant_alt_length	Frameshift_variant	Exonic_mutation	p.Ile251SerfsTer94	p.Ile251SerfsTer100	p.Ile251SerfsTer92	AT	A	0	1	0	7	7	251	251	c.751del	Somatic	Chronic lymphocytic leukemia	Lymphoid (LYMPH)	BOR_85	MM	FILO_NGS	7	Variant	NA	0.2
7577156	7577156	NG_017013.2:g.18713G>A	NC_000017.10:g.7577156C>T	NC_000017.11:g.7673838C>T	SNV	GC>AT	Protein_status_unknown	Splice_acceptor_variant	Intronic_mutation	p.?	p.?	p.?	C	T	1	0	0	Intron_07_SA	Intron_07_SA	Splice	Splice	c.783-1G>A	Somatic	Chronic lymphocytic leukemia	Lymphoid (LYMPH)	BOR_85	MM	FILO_NGS	7	Variant	Intron_7_Acceptor_site_-1	0.04
7577114	7577114	NG_017013.2:g.18755G>A	NC_000017.10:g.7577114C>T	NC_000017.11:g.7673796C>T	SNV	GC>AT	Expressed_mutant	Missense_variant	Exonic_mutation	p.Cys275Tyr	p.Cys275Tyr	p.Cys275Tyr	C	T	1	0	0	8	8	275	275	c.824G>A	Somatic	Chronic lymphocytic leukemia	Lymphoid (LYMPH)	BOR_85	MM	FILO_NGS	7	Variant	NA	0.24
7577105	7577105	NG_017013.2:g.18764C>T	NC_000017.10:g.7577105G>A	NC_000017.11:g.7673787G>A	SNV	GC>AT	Expressed_mutant	Missense_variant	Exonic_mutation	p.Pro278Leu	p.Pro278Leu	p.Pro278Leu	G	A	1	0	0	8	8	278	278	c.833C>T	Somatic	Chronic lymphocytic leukemia	Lymphoid (LYMPH)	BOR_85	MM	FILO_NGS	7	Variant	NA	0.04
7577539	7577539	NG_017013.2:g.18330C>G	NC_000017.10:g.7577539G>C	NC_000017.11:g.7674221G>C	SNV	GC>CG	Expressed_mutant	Missense_variant	Exonic_mutation	p.Arg248Gly	p.Arg248Gly	p.Arg248Gly	G	C	1	0	0	7	7	248	248	c.742C>G	Somatic	Chronic lymphocytic leukemia	Lymphoid (LYMPH)	BOR_86	SM	FILO_NGS	1	Variant	NA	0.83
7577538	7577538	NG_017013.2:g.18331G>A	NC_000017.10:g.7577538C>T	NC_000017.11:g.7674220C>T	SNV	GC>AT	Expressed_mutant	Missense_variant	Exonic_mutation	p.Arg248Gln	p.Arg248Gln	p.Arg248Gln	C	T	1	0	0	7	7	248	248	c.743G>A	Somatic	Chronic lymphocytic leukemia	Lymphoid (LYMPH)	BOR_87	SM	FILO_NGS	1	Certified oncogenic variant	NA	0.66
7577559	7577559	NG_017013.2:g.18311del	NC_000017.10:g.7577559del	NC_000017.11:g.7674241del	DEL	NR	Expressed_mutant_alt_length	Frameshift_variant	Exonic_mutation	p.Cys242AlafsTer5	p.Cys242AlafsTer5	p.Cys242AlafsTer5	AG	A	0	1	0	7	7	242	242	c.723del	Somatic	Chronic lymphocytic leukemia	Lymphoid (LYMPH)	BOR_88	SM	FILO_NGS	1	Variant	NA	0.72
7577545	7577545	NG_017013.2:g.18324A>T	NC_000017.10:g.7577545T>A	NC_000017.11:g.7674227T>A	SNV	AT>TA	Expressed_mutant	Missense_variant	Exonic_mutation	p.Met246Leu	p.Met246Leu	p.Met246Leu	T	A	1	0	0	7	7	246	246	c.736A>T	Somatic	Chronic lymphocytic leukemia	Lymphoid (LYMPH)	BOR_89	SM	FILO_NGS	1	Variant	NA	0.45
7577539	7577539	NG_017013.2:g.18330C>T	NC_000017.10:g.7577539G>A	NC_000017.11:g.7674221G>A	SNV	GC>AT	Expressed_mutant	Missense_variant	Exonic_mutation	p.Arg248Trp	p.Arg248Trp	p.Arg248Trp	G	A	1	0	0	7	7	248	248	c.742C>T	Somatic	Chronic lymphocytic leukemia	Lymphoid (LYMPH)	BOR_90	DMU	FILO_NGS	2	Certified oncogenic variant	NA	0.13
7577538	7577538	NG_017013.2:g.18331G>A	NC_000017.10:g.7577538C>T	NC_000017.11:g.7674220C>T	SNV	GC>AT	Expressed_mutant	Missense_variant	Exonic_mutation	p.Arg248Gln	p.Arg248Gln	p.Arg248Gln	C	T	1	0	0	7	7	248	248	c.743G>A	Somatic	Chronic lymphocytic leukemia	Lymphoid (LYMPH)	BOR_90	DMU	FILO_NGS	2	Certified oncogenic variant	NA	0.14
7578443	7578443	NG_017013.2:g.17426T>G	NC_000017.10:g.7578443A>C	NC_000017.11:g.7675125A>C	SNV	AT>CG	Expressed_mutant	Missense_variant	Exonic_mutation	p.Tyr163Asp	p.Tyr163Asp	p.Tyr163Asp	A	C	1	0	0	5	5	163	163	c.487T>G	Somatic	Chronic lymphocytic leukemia	Lymphoid (LYMPH)	BOR_91	SM	FILO_NGS	1	Certified oncogenic variant	NA	0.08
7578403	7578403	NG_017013.2:g.17466G>A	NC_000017.10:g.7578403C>T	NC_000017.11:g.7675085C>T	SNV	GC>AT	Expressed_mutant	Missense_variant	Exonic_mutation	p.Cys176Tyr	p.Cys176Tyr	p.Cys176Tyr	C	T	1	0	0	5	5	176	176	c.527G>A	Somatic	Chronic lymphocytic leukemia	Lymphoid (LYMPH)	BOR_92	MM	FILO_NGS	3	Certified oncogenic variant	NA	0.06
7577524	7577532	NG_017013.2:g.18342_18350del	NC_000017.10:g.7577524_7577532del	NC_000017.11:g.7674206_7674214del	DEL	NR	Expressed_mutant_alt_length	Inframe_deletion	Exonic_mutation	p.Leu252_Ile254del	p.Leu252_Ile254del	p.Leu252_Ile254del	TGATGGTGAG	T	0	9	0	7	7	252	254	c.754_762del	Somatic	Chronic lymphocytic leukemia	Lymphoid (LYMPH)	BOR_92	MM	FILO_NGS	3	Variant	NA	0.04
7577120	7577120	NG_017013.2:g.18749G>A	NC_000017.10:g.7577120C>T	NC_000017.11:g.7673802C>T	SNV	GC>AT	Expressed_mutant	Missense_variant	Exonic_mutation	p.Arg273His	p.Arg273His	p.Arg273His	C	T	1	0	0	8	8	273	273	c.818G>A	Somatic	Chronic lymphocytic leukemia	Lymphoid (LYMPH)	BOR_92	MM	FILO_NGS	3	Certified oncogenic variant	NA	0.04
7578555	7578555	NG_017013.2:g.17314G>T	NC_000017.10:g.7578555C>A	NC_000017.11:g.7675237C>A	SNV	GC>TA	Protein_status_unknown	Splice_acceptor_variant	Intronic_mutation	p.?	p.?	p.?	C	A	1	0	0	Intron_04_SA	Intron_04_SA	Splice	Splice	c.376-1G>T	Somatic	Chronic lymphocytic leukemia	Lymphoid (LYMPH)	BOR_93	MM	FILO_NGS	8	Variant	Intron_4_Acceptor_site_-1	0.05
7578542	7578542	NG_017013.2:g.17327C>T	NC_000017.10:g.7578542G>A	NC_000017.11:g.7675224G>A	SNV	GC>AT	Expressed_mutant	Missense_variant	Exonic_mutation	p.Leu130Phe	p.Leu130Phe	p.Leu130Phe	G	A	1	0	0	5	5	130	130	c.388C>T	Somatic	Chronic lymphocytic leukemia	Lymphoid (LYMPH)	BOR_93	MM	FILO_NGS	8	Variant	NA	0.04
7578271	7578271	NG_017013.2:g.17598A>C	NC_000017.10:g.7578271T>G	NC_000017.11:g.7674953T>G	SNV	AT>CG	Expressed_mutant	Missense_variant	Exonic_mutation	p.His193Pro	p.His193Pro	p.His193Pro	T	G	1	0	0	6	6	193	193	c.578A>C	Somatic	Chronic lymphocytic leukemia	Lymphoid (LYMPH)	BOR_93	MM	FILO_NGS	8	Variant	NA	0.08
7578268	7578268	NG_017013.2:g.17601T>A	NC_000017.10:g.7578268A>T	NC_000017.11:g.7674950A>T	SNV	AT>TA	Expressed_mutant	Missense_variant	Exonic_mutation	p.Leu194His	p.Leu194His	p.Leu194His	A	T	1	0	0	6	6	194	194	c.581T>A	Somatic	Chronic lymphocytic leukemia	Lymphoid (LYMPH)	BOR_93	MM	FILO_NGS	8	Variant	NA	0.07
7578208	7578208	NG_017013.2:g.17661A>G	NC_000017.10:g.7578208T>C	NC_000017.11:g.7674890T>C	SNV	AT>GC	Expressed_mutant	Missense_variant	Exonic_mutation	p.His214Arg	p.His214Arg	p.His214Arg	T	C	1	0	0	6	6	214	214	c.641A>G	Somatic	Chronic lymphocytic leukemia	Lymphoid (LYMPH)	BOR_93	MM	FILO_NGS	8	Variant	NA	0.02
7577580	7577580	NG_017013.2:g.18289A>G	NC_000017.10:g.7577580T>C	NC_000017.11:g.7674262T>C	SNV	AT>GC	Expressed_mutant	Missense_variant	Exonic_mutation	p.Tyr234Cys	p.Tyr234Cys	p.Tyr234Cys	T	C	1	0	0	7	7	234	234	c.701A>G	Somatic	Chronic lymphocytic leukemia	Lymphoid (LYMPH)	BOR_93	MM	FILO_NGS	8	Certified oncogenic variant	NA	0.03
7577550	7577550	NG_017013.2:g.18319G>A	NC_000017.10:g.7577550C>T	NC_000017.11:g.7674232C>T	SNV	GC>AT	Expressed_mutant	Missense_variant	Exonic_mutation	p.Gly244Asp	p.Gly244Asp	p.Gly244Asp	C	T	1	0	0	7	7	244	244	c.731G>A	Somatic	Chronic lymphocytic leukemia	Lymphoid (LYMPH)	BOR_93	MM	FILO_NGS	8	Variant	NA	0.02
7577058	7577058	NG_017013.2:g.18811G>T	NC_000017.10:g.7577058C>A	NC_000017.11:g.7673740C>A	SNV	GC>TA	Expressed_mutant_alt_length	Nonsense_variant	Exonic_mutation	p.Glu294Ter	p.Glu294Ter	p.Glu294Ter	C	A	1	0	0	8	8	294	294	c.880G>T	Somatic	Chronic lymphocytic leukemia	Lymphoid (LYMPH)	BOR_93	MM	FILO_NGS	8	Variant	NA	0.05
7578496	7578496	NG_017013.2:g.17373T>A	NC_000017.10:g.7578496A>T	NC_000017.11:g.7675178A>T	SNV	AT>TA	Expressed_mutant	Missense_variant	Exonic_mutation	p.Leu145Gln	p.Leu145Gln	p.Leu145Gln	A	T	1	0	0	5	5	145	145	c.434T>A	Somatic	Chronic lymphocytic leukemia	Lymphoid (LYMPH)	BOR_94	MM	FILO_NGS	3	Variant	NA	0.59
7578396	7578396	NG_017013.2:g.17473C>A	NC_000017.10:g.7578396G>T	NC_000017.11:g.7675078G>T	SNV	GC>TA	Expressed_mutant	Missense_variant	Exonic_mutation	p.His178Gln	p.His178Gln	p.His178Gln	G	T	1	0	0	5	5	178	178	c.534C>A	Somatic	Chronic lymphocytic leukemia	Lymphoid (LYMPH)	BOR_94	MM	FILO_NGS	3	Variant	NA	0.06
7577580	7577580	NG_017013.2:g.18289A>G	NC_000017.10:g.7577580T>C	NC_000017.11:g.7674262T>C	SNV	AT>GC	Expressed_mutant	Missense_variant	Exonic_mutation	p.Tyr234Cys	p.Tyr234Cys	p.Tyr234Cys	T	C	1	0	0	7	7	234	234	c.701A>G	Somatic	Chronic lymphocytic leukemia	Lymphoid (LYMPH)	BOR_94	MM	FILO_NGS	3	Certified oncogenic variant	NA	0.02
7577535	7577535	NG_017013.2:g.18334G>C	NC_000017.10:g.7577535C>G	NC_000017.11:g.7674217C>G	SNV	GC>CG	Expressed_mutant	Missense_variant	Exonic_mutation	p.Arg249Thr	p.Arg249Thr	p.Arg249Thr	C	G	1	0	0	7	7	249	249	c.746G>C	Somatic	Chronic lymphocytic leukemia	Lymphoid (LYMPH)	BOR_95	DMU	FILO_NGS	2	Variant	NA	0.06
7577094	7577094	NG_017013.2:g.18775C>T	NC_000017.10:g.7577094G>A	NC_000017.11:g.7673776G>A	SNV	GC>AT	Expressed_mutant	Missense_variant	Exonic_mutation	p.Arg282Trp	p.Arg282Trp	p.Arg282Trp	G	A	1	0	0	8	8	282	282	c.844C>T	Somatic	Chronic lymphocytic leukemia	Lymphoid (LYMPH)	BOR_95	DMU	FILO_NGS	2	Certified oncogenic variant	NA	0.05
7578404	7578404	NG_017013.2:g.17465T>C	NC_000017.10:g.7578404A>G	NC_000017.11:g.7675086A>G	SNV	AT>GC	Expressed_mutant	Missense_variant	Exonic_mutation	p.Cys176Arg	p.Cys176Arg	p.Cys176Arg	A	G	1	0	0	5	5	176	176	c.526T>C	Somatic	Chronic lymphocytic leukemia	Lymphoid (LYMPH)	BOR_96	MM	FILO_NGS	3	Variant	NA	0.28
7578192	7578196	NG_017013.2:g.17674_17678del	NC_000017.10:g.7578192_7578196del	NC_000017.11:g.7674874_7674878del	DEL	NR	Expressed_mutant_alt_length	frameshift_variant	Exonic_mutation	p.Pro219Ter	p.Pro219Ter	p.Pro219Ter	TAGGGC	T	0	5	0	6	6	219	219	c.654_658del	Somatic	Chronic lymphocytic leukemia	Lymphoid (LYMPH)	BOR_96	MM	FILO_NGS	3	Variant	NA	0.28
7577539	7577539	NG_017013.2:g.18330C>G	NC_000017.10:g.7577539G>C	NC_000017.11:g.7674221G>C	SNV	GC>CG	Expressed_mutant	Missense_variant	Exonic_mutation	p.Arg248Gly	p.Arg248Gly	p.Arg248Gly	G	C	1	0	0	7	7	248	248	c.742C>G	Somatic	Chronic lymphocytic leukemia	Lymphoid (LYMPH)	BOR_96	MM	FILO_NGS	3	Variant	NA	0.03
7578211	7578211	NG_017013.2:g.17658G>A	NC_000017.10:g.7578211C>T	NC_000017.11:g.7674893C>T	SNV	GC>AT	Expressed_mutant	Missense_variant	Exonic_mutation	p.Arg213Gln	p.Arg213Gln	p.Arg213Gln	C	T	1	0	0	6	6	213	213	c.638G>A	Somatic	Chronic lymphocytic leukemia	Lymphoid (LYMPH)	BOR_97	SM	FILO_NGS	1	Certified oncogenic variant	NA	0.91
7578208	7578208	NG_017013.2:g.17661A>G	NC_000017.10:g.7578208T>C	NC_000017.11:g.7674890T>C	SNV	AT>GC	Expressed_mutant	Missense_variant	Exonic_mutation	p.His214Arg	p.His214Arg	p.His214Arg	T	C	1	0	0	6	6	214	214	c.641A>G	Somatic	Chronic lymphocytic leukemia	Lymphoid (LYMPH)	BOR_98	SM	FILO_NGS	1	Variant	NA	0.8
7578275	7578275	NG_017013.2:g.17594C>T	NC_000017.10:g.7578275G>A	NC_000017.11:g.7674957G>A	SNV	GC>AT	Expressed_mutant_alt_length	Nonsense_variant	Exonic_mutation	p.Gln192Ter	p.Gln192Ter	p.Gln192Ter	G	A	1	0	0	6	6	192	192	c.574C>T	Somatic	Chronic lymphocytic leukemia	Lymphoid (LYMPH)	BOR_99	MM	FILO_NGS	3	Variant	NA	0.02
7577580	7577580	NG_017013.2:g.18289A>G	NC_000017.10:g.7577580T>C	NC_000017.11:g.7674262T>C	SNV	AT>GC	Expressed_mutant	Missense_variant	Exonic_mutation	p.Tyr234Cys	p.Tyr234Cys	p.Tyr234Cys	T	C	1	0	0	7	7	234	234	c.701A>G	Somatic	Chronic lymphocytic leukemia	Lymphoid (LYMPH)	BOR_99	MM	FILO_NGS	3	Certified oncogenic variant	NA	0.02
7577120	7577120	NG_017013.2:g.18749G>A	NC_000017.10:g.7577120C>T	NC_000017.11:g.7673802C>T	SNV	GC>AT	Expressed_mutant	Missense_variant	Exonic_mutation	p.Arg273His	p.Arg273His	p.Arg273His	C	T	1	0	0	8	8	273	273	c.818G>A	Somatic	Chronic lymphocytic leukemia	Lymphoid (LYMPH)	BOR_99	MM	FILO_NGS	3	Certified oncogenic variant	NA	0.21
7577096	7577097	NG_017013.2:g.18772_18773insT	NC_000017.10:g.7577096_7577097insA	NC_000017.11:g.7673778_7673779insA	INS	NR	Expressed_mutant_alt_length	Frameshift_variant	Exonic_mutation	p.Asp281ValfsTer25	p.Asp281ValfsTer25	p.Asp281ValfsTer25	T	TA	0	0	1	8	8	281	281	c.841_842insT	Somatic	Chronic lymphocytic leukemia	Lymphoid (LYMPH)	CAE_107	SM	FILO_NGS	1	Variant	NA	0.21
7578526	7578526	NG_017013.2:g.17343G>C	NC_000017.10:g.7578526C>G	NC_000017.11:g.7675208C>G	SNV	GC>CG	Expressed_mutant	Missense_variant	Exonic_mutation	p.Cys135Ser	p.Cys135Ser	p.Cys135Ser	C	G	1	0	0	5	5	135	135	c.404G>C	Somatic	Chronic lymphocytic leukemia	Lymphoid (LYMPH)	CHLS_108	SM	FILO_NGS	1	Variant	NA	0.517
7579415	7579415	NG_017013.2:g.16454G>A	NC_000017.10:g.7579415C>T	NC_000017.11:g.7676097C>T	SNV	GC>AT	Expressed_mutant_alt_length	Nonsense_variant	Exonic_mutation	p.Trp91Ter	p.Trp91Ter	p.Trp91Ter	C	T	1	0	0	4	4	91	91	c.272G>A	Somatic	Chronic lymphocytic leukemia	Lymphoid (LYMPH)	CHLS_109	MM	FILO_NGS	3	Variant	NA	0.13
7577580	7577580	NG_017013.2:g.18289A>C	NC_000017.10:g.7577580T>G	NC_000017.11:g.7674262T>G	SNV	AT>CG	Expressed_mutant	Missense_variant	Exonic_mutation	p.Tyr234Ser	p.Tyr234Ser	p.Tyr234Ser	T	G	1	0	0	7	7	234	234	c.701A>C	Somatic	Chronic lymphocytic leukemia	Lymphoid (LYMPH)	CHLS_109	MM	FILO_NGS	3	Variant	NA	0.51
7577106	7577106	NG_017013.2:g.18763C>T	NC_000017.10:g.7577106G>A	NC_000017.11:g.7673788G>A	SNV	GC>AT	Expressed_mutant	Missense_variant	Exonic_mutation	p.Pro278Ser	p.Pro278Ser	p.Pro278Ser	G	A	1	0	0	8	8	278	278	c.832C>T	Somatic	Chronic lymphocytic leukemia	Lymphoid (LYMPH)	CHLS_109	MM	FILO_NGS	3	Variant	NA	0.1
7577534	7577534	NG_017013.2:g.18335G>T	NC_000017.10:g.7577534C>A	NC_000017.11:g.7674216C>A	SNV	GC>TA	Expressed_mutant	Missense_variant	Exonic_mutation	p.Arg249Ser	p.Arg249Ser	p.Arg249Ser	C	A	1	0	0	7	7	249	249	c.747G>T	Somatic	Chronic lymphocytic leukemia	Lymphoid (LYMPH)	CHO_110	SM	FILO_NGS	1	Certified oncogenic variant	NA	0.95
7578394	7578394	NG_017013.2:g.17475A>G	NC_000017.10:g.7578394T>C	NC_000017.11:g.7675076T>C	SNV	AT>GC	Expressed_mutant	Missense_variant	Exonic_mutation	p.His179Arg	p.His179Arg	p.His179Arg	T	C	1	0	0	5	5	179	179	c.536A>G	Somatic	Chronic lymphocytic leukemia	Lymphoid (LYMPH)	CLA_111	SM	FILO_NGS	1	Certified oncogenic variant	NA	0.5115
7577548	7577548	NG_017013.2:g.18321G>A	NC_000017.10:g.7577548C>T	NC_000017.11:g.7674230C>T	SNV	GC>AT	Expressed_mutant	Missense_variant	Exonic_mutation	p.Gly245Ser	p.Gly245Ser	p.Gly245Ser	C	T	1	0	0	7	7	245	245	c.733G>A	Somatic	Chronic lymphocytic leukemia	Lymphoid (LYMPH)	CLE_112	SM	FILO_NGS	1	Certified oncogenic variant	NA	0.06
7577610	7577610	NG_017013.2:g.18259A>G	NC_000017.10:g.7577610T>C	NC_000017.11:g.7674292T>C	SNV	AT>GC	Protein_status_unknown	Splice_acceptor_variant	Intronic_mutation	p.?	p.?	p.?	T	C	1	0	0	Intron_06_SA	Intron_06_SA	Splice	Splice	c.673-2A>G	Somatic	Chronic lymphocytic leukemia	Lymphoid (LYMPH)	CLE_113	DMU	FILO_NGS	2	Variant	Intron_6_Acceptor_site_-2	0.21
7577580	7577580	NG_017013.2:g.18289A>G	NC_000017.10:g.7577580T>C	NC_000017.11:g.7674262T>C	SNV	AT>GC	Expressed_mutant	Missense_variant	Exonic_mutation	p.Tyr234Cys	p.Tyr234Cys	p.Tyr234Cys	T	C	1	0	0	7	7	234	234	c.701A>G	Somatic	Chronic lymphocytic leukemia	Lymphoid (LYMPH)	CLE_113	DMU	FILO_NGS	2	Certified oncogenic variant	NA	0.06
7578535	7578535	NG_017013.2:g.17334A>G	NC_000017.10:g.7578535T>C	NC_000017.11:g.7675217T>C	SNV	AT>GC	Expressed_mutant	Missense_variant	Exonic_mutation	p.Lys132Arg	p.Lys132Arg	p.Lys132Arg	T	C	1	0	0	5	5	132	132	c.395A>G	Somatic	Chronic lymphocytic leukemia	Lymphoid (LYMPH)	CLE_114	MM	FILO_NGS	5	Variant	NA	0.027
7578291	7578291	NG_017013.2:g.17578A>G	NC_000017.10:g.7578291T>C	NC_000017.11:g.7674973T>C	SNV	AT>GC	Protein_status_unknown	Splice_acceptor_variant	Intronic_mutation	p.?	p.?	p.?	T	C	1	0	0	Intron_05_SA	Intron_05_SA	Splice	Splice	c.560-2A>G	Somatic	Chronic lymphocytic leukemia	Lymphoid (LYMPH)	CLE_114	MM	FILO_NGS	5	Variant	Intron_5_Acceptor_site_-2	0.03
7577610	7577610	NG_017013.2:g.18259A>C	NC_000017.10:g.7577610T>G	NC_000017.11:g.7674292T>G	SNV	AT>CG	Protein_status_unknown	Splice_acceptor_variant	Intronic_mutation	p.?	p.?	p.?	T	G	1	0	0	Intron_06_SA	Intron_06_SA	Splice	Splice	c.673-2A>C	Somatic	Chronic lymphocytic leukemia	Lymphoid (LYMPH)	CLE_114	MM	FILO_NGS	5	Variant	Intron_6_Acceptor_site_-2	0.058
7577580	7577580	NG_017013.2:g.18289A>G	NC_000017.10:g.7577580T>C	NC_000017.11:g.7674262T>C	SNV	AT>GC	Expressed_mutant	Missense_variant	Exonic_mutation	p.Tyr234Cys	p.Tyr234Cys	p.Tyr234Cys	T	C	1	0	0	7	7	234	234	c.701A>G	Somatic	Chronic lymphocytic leukemia	Lymphoid (LYMPH)	CLE_114	MM	FILO_NGS	5	Certified oncogenic variant	NA	0.35
7576891	7576891	NG_017013.2:g.18978A>T	NC_000017.10:g.7576891T>A	NC_000017.11:g.7673573T>A	SNV	AT>TA	Expressed_mutant_alt_length	Nonsense_variant	Exonic_mutation	p.Lys319Ter	p.Lys319Ter	p.Lys319Ter	T	A	1	0	0	9	9	319	319	c.955A>T	Somatic	Chronic lymphocytic leukemia	Lymphoid (LYMPH)	CLE_114	MM	FILO_NGS	5	Variant	NA	0.033
7578272	7578272	NG_017013.2:g.17597C>T	NC_000017.10:g.7578272G>A	NC_000017.11:g.7674954G>A	SNV	GC>AT	Expressed_mutant	Missense_variant	Exonic_mutation	p.His193Tyr	p.His193Tyr	p.His193Tyr	G	A	1	0	0	6	6	193	193	c.577C>T	Somatic	Chronic lymphocytic leukemia	Lymphoid (LYMPH)	CLE_115	SM	FILO_NGS	1	Variant	NA	0.04
7578206	7578206	NG_017013.2:g.17663A>G	NC_000017.10:g.7578206T>C	NC_000017.11:g.7674888T>C	SNV	AT>GC	Expressed_mutant	Missense_variant	Exonic_mutation	p.Ser215Gly	p.Ser215Gly	p.Ser215Gly	T	C	1	0	0	6	6	215	215	c.643A>G	Somatic	Chronic lymphocytic leukemia	Lymphoid (LYMPH)	CLE_116	MM	FILO_NGS	3	Certified oncogenic variant	NA	0.035
7577580	7577580	NG_017013.2:g.18289A>G	NC_000017.10:g.7577580T>C	NC_000017.11:g.7674262T>C	SNV	AT>GC	Expressed_mutant	Missense_variant	Exonic_mutation	p.Tyr234Cys	p.Tyr234Cys	p.Tyr234Cys	T	C	1	0	0	7	7	234	234	c.701A>G	Somatic	Chronic lymphocytic leukemia	Lymphoid (LYMPH)	CLE_116	MM	FILO_NGS	3	Certified oncogenic variant	NA	0.19
7577534	7577534	NG_017013.2:g.18335G>T	NC_000017.10:g.7577534C>A	NC_000017.11:g.7674216C>A	SNV	GC>TA	Expressed_mutant	Missense_variant	Exonic_mutation	p.Arg249Ser	p.Arg249Ser	p.Arg249Ser	C	A	1	0	0	7	7	249	249	c.747G>T	Somatic	Chronic lymphocytic leukemia	Lymphoid (LYMPH)	CLE_116	MM	FILO_NGS	3	Certified oncogenic variant	NA	0.044
7578190	7578190	NG_017013.2:g.17679A>G	NC_000017.10:g.7578190T>C	NC_000017.11:g.7674872T>C	SNV	AT>GC	Expressed_mutant	Missense_variant	Exonic_mutation	p.Tyr220Cys	p.Tyr220Cys	p.Tyr220Cys	T	C	1	0	0	6	6	220	220	c.659A>G	Somatic	Chronic lymphocytic leukemia	Lymphoid (LYMPH)	CLE_117	MM	FILO_NGS	4	Certified oncogenic variant	NA	0.044
7577580	7577580	NG_017013.2:g.18289A>G	NC_000017.10:g.7577580T>C	NC_000017.11:g.7674262T>C	SNV	AT>GC	Expressed_mutant	Missense_variant	Exonic_mutation	p.Tyr234Cys	p.Tyr234Cys	p.Tyr234Cys	T	C	1	0	0	7	7	234	234	c.701A>G	Somatic	Chronic lymphocytic leukemia	Lymphoid (LYMPH)	CLE_117	MM	FILO_NGS	4	Certified oncogenic variant	NA	0.018
7577534	7577534	NG_017013.2:g.18335G>T	NC_000017.10:g.7577534C>A	NC_000017.11:g.7674216C>A	SNV	GC>TA	Expressed_mutant	Missense_variant	Exonic_mutation	p.Arg249Ser	p.Arg249Ser	p.Arg249Ser	C	A	1	0	0	7	7	249	249	c.747G>T	Somatic	Chronic lymphocytic leukemia	Lymphoid (LYMPH)	CLE_117	MM	FILO_NGS	4	Certified oncogenic variant	NA	0.68
7577120	7577120	NG_017013.2:g.18749G>A	NC_000017.10:g.7577120C>T	NC_000017.11:g.7673802C>T	SNV	GC>AT	Expressed_mutant	Missense_variant	Exonic_mutation	p.Arg273His	p.Arg273His	p.Arg273His	C	T	1	0	0	8	8	273	273	c.818G>A	Somatic	Chronic lymphocytic leukemia	Lymphoid (LYMPH)	CLE_117	MM	FILO_NGS	4	Certified oncogenic variant	NA	0.028
7578397	7578397	NG_017013.2:g.17472A>C	NC_000017.10:g.7578397T>G	NC_000017.11:g.7675079T>G	SNV	AT>CG	Expressed_mutant	Missense_variant	Exonic_mutation	p.His178Pro	p.His178Pro	p.His178Pro	T	G	1	0	0	5	5	178	178	c.533A>C	Somatic	Chronic lymphocytic leukemia	Lymphoid (LYMPH)	CLE_118	SM	FILO_NGS	1	Variant	NA	0.09
7577580	7577580	NG_017013.2:g.18289A>G	NC_000017.10:g.7577580T>C	NC_000017.11:g.7674262T>C	SNV	AT>GC	Expressed_mutant	Missense_variant	Exonic_mutation	p.Tyr234Cys	p.Tyr234Cys	p.Tyr234Cys	T	C	1	0	0	7	7	234	234	c.701A>G	Somatic	Chronic lymphocytic leukemia	Lymphoid (LYMPH)	CLE_119	SM	FILO_NGS	1	Certified oncogenic variant	NA	0.076
7578370	7578370	NG_017013.2:g.17499G>T	NC_000017.10:g.7578370C>A	NC_000017.11:g.7675052C>A	SNV	GC>TA	Protein_status_unknown	Splice_donor_variant	Intronic_mutation	p.?	p.?	p.?	C	A	1	0	0	Intron_05_SD	Intron_05_SD	Splice	Splice	c.559+1G>T	Somatic	Chronic lymphocytic leukemia	Lymphoid (LYMPH)	CMP_120	SM	FILO_NGS	1	Variant	Intron_5_Donor_site_+1	0.41
7577143	7577143	NG_017013.2:g.18728del	NC_000017.10:g.7577143del	NC_000017.11:g.7673825del	DEL	NR	Expressed_mutant_alt_length	Frameshift_variant	Exonic_mutation	p.Gly266AspfsTer79	p.Gly266AspfsTer85	p.Gly266AspfsTer77	TC	T	0	1	0	8	8	266	266	c.797del	Somatic	Chronic lymphocytic leukemia	Lymphoid (LYMPH)	COC_121	DMU	FILO_NGS	2	Variant	NA	0.78
7576888	7576888	NG_017013.2:g.18981A>T	NC_000017.10:g.7576888T>A	NC_000017.11:g.7673570T>A	SNV	AT>TA	Expressed_mutant_alt_length	Nonsense_variant	Exonic_mutation	p.Lys320Ter	p.Lys320Ter	p.Lys320Ter	T	A	1	0	0	9	9	320	320	c.958A>T	Somatic	Chronic lymphocytic leukemia	Lymphoid (LYMPH)	COC_121	DMU	FILO_NGS	2	Variant	NA	0.073
7576892	7576893	NG_017013.2:g.18976_18977insT	NC_000017.10:g.7576892_7576893insA	NC_000017.11:g.7673574_7673575insA	INS	NR	Expressed_mutant_alt_length	Frameshift_variant	Exonic_mutation	p.Lys320GlufsTer17	p.Lys320GlufsTer27	p.Lys320GlufsTer16	T	TA	0	0	1	9	9	320	320	c.953_954insT	Somatic	Chronic lymphocytic leukemia	Lymphoid (LYMPH)	COC_122	SM	FILO_NGS	1	Variant	NA	0.96
7577108	7577108	NG_017013.2:g.18761G>T	NC_000017.10:g.7577108C>A	NC_000017.11:g.7673790C>A	SNV	GC>TA	Expressed_mutant	Missense_variant	Exonic_mutation	p.Cys277Phe	p.Cys277Phe	p.Cys277Phe	C	A	1	0	0	8	8	277	277	c.830G>T	Somatic	Chronic lymphocytic leukemia	Lymphoid (LYMPH)	COC_123	SM	FILO_NGS	1	Certified oncogenic variant	NA	0.24
7577580	7577580	NG_017013.2:g.18289A>G	NC_000017.10:g.7577580T>C	NC_000017.11:g.7674262T>C	SNV	AT>GC	Expressed_mutant	Missense_variant	Exonic_mutation	p.Tyr234Cys	p.Tyr234Cys	p.Tyr234Cys	T	C	1	0	0	7	7	234	234	c.701A>G	Somatic	Chronic lymphocytic leukemia	Lymphoid (LYMPH)	COC_341	SM	FILO_NGS	1	Certified oncogenic variant	NA	0.46
7577581	7577581	NG_017013.2:g.18288dup	NC_000017.10:g.7577581dup	NC_000017.11:g.7674263dup	DUP	NR	Expressed_mutant_alt_length	Frameshift_variant	Exonic_mutation	p.Tyr234LeufsTer6	p.Tyr234LeufsTer7	p.Tyr234LeufsTer8	T	TA	0	0	1	7	7	234	234	c.700dup	Somatic	Chronic lymphocytic leukemia	Lymphoid (LYMPH)	COC_342	SM	FILO_NGS	1	Variant	NA	0.95
7579394	7579394	NG_017013.2:g.16475C>G	NC_000017.10:g.7579394G>C	NC_000017.11:g.7676076G>C	SNV	GC>CG	Expressed_mutant	Missense_variant	Exonic_mutation	p.Pro98Arg	p.Pro98Arg	p.Pro98Arg	G	C	1	0	0	4	4	98	98	c.293C>G	Somatic	Chronic lymphocytic leukemia	Lymphoid (LYMPH)	CRE_124	DMU	FILO_NGS	2	Variant	NA	0.02
7577529	7577529	NG_017013.2:g.18340T>A	NC_000017.10:g.7577529A>T	NC_000017.11:g.7674211A>T	SNV	AT>TA	Expressed_mutant	Missense_variant	Exonic_mutation	p.Ile251Asn	p.Ile251Asn	p.Ile251Asn	A	T	1	0	0	7	7	251	251	c.752T>A	Somatic	Chronic lymphocytic leukemia	Lymphoid (LYMPH)	CRE_124	DMU	FILO_NGS	2	Variant	NA	0.04
7577548	7577548	NG_017013.2:g.18321G>A	NC_000017.10:g.7577548C>T	NC_000017.11:g.7674230C>T	SNV	GC>AT	Expressed_mutant	Missense_variant	Exonic_mutation	p.Gly245Ser	p.Gly245Ser	p.Gly245Ser	C	T	1	0	0	7	7	245	245	c.733G>A	Somatic	Chronic lymphocytic leukemia	Lymphoid (LYMPH)	DAX_125	MM	FILO_NGS	3	Certified oncogenic variant	NA	0.03
7577538	7577538	NG_017013.2:g.18331G>A	NC_000017.10:g.7577538C>T	NC_000017.11:g.7674220C>T	SNV	GC>AT	Expressed_mutant	Missense_variant	Exonic_mutation	p.Arg248Gln	p.Arg248Gln	p.Arg248Gln	C	T	1	0	0	7	7	248	248	c.743G>A	Somatic	Chronic lymphocytic leukemia	Lymphoid (LYMPH)	DAX_125	MM	FILO_NGS	3	Certified oncogenic variant	NA	0.09
7577141	7577141	NG_017013.2:g.18728G>A	NC_000017.10:g.7577141C>T	NC_000017.11:g.7673823C>T	SNV	GC>AT	Expressed_mutant	Missense_variant	Exonic_mutation	p.Gly266Glu	p.Gly266Glu	p.Gly266Glu	C	T	1	0	0	8	8	266	266	c.797G>A	Somatic	Chronic lymphocytic leukemia	Lymphoid (LYMPH)	DAX_125	MM	FILO_NGS	3	Certified oncogenic variant	NA	0.12
7578538	7578538	NG_017013.2:g.17331A>T	NC_000017.10:g.7578538T>A	NC_000017.11:g.7675220T>A	SNV	AT>TA	Expressed_mutant	Missense_variant	Exonic_mutation	p.Asn131Ile	p.Asn131Ile	p.Asn131Ile	T	A	1	0	0	5	5	131	131	c.392A>T	Somatic	Chronic lymphocytic leukemia	Lymphoid (LYMPH)	DIJ_126	MM	FILO_NGS	6	Variant	NA	0.03
7578290	7578290	NG_017013.2:g.17579G>T	NC_000017.10:g.7578290C>A	NC_000017.11:g.7674972C>A	SNV	GC>TA	Protein_status_unknown	Splice_acceptor_variant	Intronic_mutation	p.?	p.?	p.?	C	A	1	0	0	Intron_05_SA	Intron_05_SA	Splice	Splice	c.560-1G>T	Somatic	Chronic lymphocytic leukemia	Lymphoid (LYMPH)	DIJ_126	MM	FILO_NGS	6	Variant	Intron_5_Acceptor_site_-1	0.05
7578238	7578244	NG_017013.2:g.17627_17633dup	NC_000017.10:g.7578238_7578244dup	NC_000017.11:g.7674920_7674926dup	DUP	NR	Expressed_mutant_alt_length	Frameshift_variant	Exonic_mutation	p.Tyr205CysfsTer6	p.Tyr205CysfsTer6	p.Tyr205CysfsTer6	T	TACTCCAC	0	0	7	6	6	205	205	c.607_613dup	Somatic	Chronic lymphocytic leukemia	Lymphoid (LYMPH)	DIJ_126	MM	FILO_NGS	6	Variant	NA	0.09
7577535	7577535	NG_017013.2:g.18334G>C	NC_000017.10:g.7577535C>G	NC_000017.11:g.7674217C>G	SNV	GC>CG	Expressed_mutant	Missense_variant	Exonic_mutation	p.Arg249Thr	p.Arg249Thr	p.Arg249Thr	C	G	1	0	0	7	7	249	249	c.746G>C	Somatic	Chronic lymphocytic leukemia	Lymphoid (LYMPH)	DIJ_126	MM	FILO_NGS	6	Variant	NA	0.186
7576927	7576927	NG_017013.2:g.18942G>A	NC_000017.10:g.7576927C>T	NC_000017.11:g.7673609C>T	SNV	GC>AT	Protein_status_unknown	Splice_acceptor_variant	Intronic_mutation	p.?	p.?	p.?	C	T	1	0	0	Intron_08_SA	Intron_08_SA	Splice	Splice	c.920-1G>A	Somatic	Chronic lymphocytic leukemia	Lymphoid (LYMPH)	DIJ_126	MM	FILO_NGS	6	Variant	Intron_8_Acceptor_site_-1	0.09
7576891	7576891	NG_017013.2:g.18978A>T	NC_000017.10:g.7576891T>A	NC_000017.11:g.7673573T>A	SNV	AT>TA	Expressed_mutant_alt_length	Nonsense_variant	Exonic_mutation	p.Lys319Ter	p.Lys319Ter	p.Lys319Ter	T	A	1	0	0	9	9	319	319	c.955A>T	Somatic	Chronic lymphocytic leukemia	Lymphoid (LYMPH)	DIJ_126	MM	FILO_NGS	6	Variant	NA	0.043
7578535	7578535	NG_017013.2:g.17334A>G	NC_000017.10:g.7578535T>C	NC_000017.11:g.7675217T>C	SNV	AT>GC	Expressed_mutant	Missense_variant	Exonic_mutation	p.Lys132Arg	p.Lys132Arg	p.Lys132Arg	T	C	1	0	0	5	5	132	132	c.395A>G	Somatic	Chronic lymphocytic leukemia	Lymphoid (LYMPH)	DIJ_127	SM	FILO_NGS	1	Variant	NA	0.73
7577121	7577121	NG_017013.2:g.18748C>T	NC_000017.10:g.7577121G>A	NC_000017.11:g.7673803G>A	SNV	GC>AT	Expressed_mutant	Missense_variant	Exonic_mutation	p.Arg273Cys	p.Arg273Cys	p.Arg273Cys	G	A	1	0	0	8	8	273	273	c.817C>T	Somatic	Chronic lymphocytic leukemia	Lymphoid (LYMPH)	LAV_128	SM	FILO_NGS	1	Certified oncogenic variant	NA	0.4737
7579377	7579377	NG_017013.2:g.16492C>T	NC_000017.10:g.7579377G>A	NC_000017.11:g.7676059G>A	SNV	GC>AT	Expressed_mutant_alt_length	Nonsense_variant	Exonic_mutation	p.Gln104Ter	p.Gln104Ter	p.Gln104Ter	G	A	1	0	0	4	4	104	104	c.310C>T	Somatic	Chronic lymphocytic leukemia	Lymphoid (LYMPH)	LEM_129	MM	FILO_NGS	6	Variant	NA	0.09
7578526	7578526	NG_017013.2:g.17343G>A	NC_000017.10:g.7578526C>T	NC_000017.11:g.7675208C>T	SNV	GC>AT	Expressed_mutant	Missense_variant	Exonic_mutation	p.Cys135Tyr	p.Cys135Tyr	p.Cys135Tyr	C	T	1	0	0	5	5	135	135	c.404G>A	Somatic	Chronic lymphocytic leukemia	Lymphoid (LYMPH)	LEM_129	MM	FILO_NGS	6	Certified oncogenic variant	NA	0.02
7577580	7577580	NG_017013.2:g.18289A>C	NC_000017.10:g.7577580T>G	NC_000017.11:g.7674262T>G	SNV	AT>CG	Expressed_mutant	Missense_variant	Exonic_mutation	p.Tyr234Ser	p.Tyr234Ser	p.Tyr234Ser	T	G	1	0	0	7	7	234	234	c.701A>C	Somatic	Chronic lymphocytic leukemia	Lymphoid (LYMPH)	LEM_129	MM	FILO_NGS	6	Variant	NA	0.02
7577534	7577534	NG_017013.2:g.18335G>T	NC_000017.10:g.7577534C>A	NC_000017.11:g.7674216C>A	SNV	GC>TA	Expressed_mutant	Missense_variant	Exonic_mutation	p.Arg249Ser	p.Arg249Ser	p.Arg249Ser	C	A	1	0	0	7	7	249	249	c.747G>T	Somatic	Chronic lymphocytic leukemia	Lymphoid (LYMPH)	LEM_129	MM	FILO_NGS	6	Certified oncogenic variant	NA	0.02
7577112	7577112	NG_017013.2:g.18757G>C	NC_000017.10:g.7577112C>G	NC_000017.11:g.7673794C>G	SNV	GC>CG	Expressed_mutant	Missense_variant	Exonic_mutation	p.Ala276Pro	p.Ala276Pro	p.Ala276Pro	C	G	1	0	0	8	8	276	276	c.826G>C	Somatic	Chronic lymphocytic leukemia	Lymphoid (LYMPH)	LEM_129	MM	FILO_NGS	6	Variant	NA	0.02
7577108	7577108	NG_017013.2:g.18761G>T	NC_000017.10:g.7577108C>A	NC_000017.11:g.7673790C>A	SNV	GC>TA	Expressed_mutant	Missense_variant	Exonic_mutation	p.Cys277Phe	p.Cys277Phe	p.Cys277Phe	C	A	1	0	0	8	8	277	277	c.830G>T	Somatic	Chronic lymphocytic leukemia	Lymphoid (LYMPH)	LEM_129	MM	FILO_NGS	6	Certified oncogenic variant	NA	0.02
7577530	7577530	NG_017013.2:g.18339A>C	NC_000017.10:g.7577530T>G	NC_000017.11:g.7674212T>G	SNV	AT>CG	Expressed_mutant	Missense_variant	Exonic_mutation	p.Ile251Leu	p.Ile251Leu	p.Ile251Leu	T	G	1	0	0	7	7	251	251	c.751A>C	Somatic	Chronic lymphocytic leukemia	Lymphoid (LYMPH)	LEM_130	SM	FILO_NGS	1	Variant	NA	0.05
7578517	7578517	NG_017013.2:g.17352C>T	NC_000017.10:g.7578517G>A	NC_000017.11:g.7675199G>A	SNV	GC>AT	Expressed_mutant	Missense_variant	Exonic_mutation	p.Ala138Val	p.Ala138Val	p.Ala138Val	G	A	1	0	0	5	5	138	138	c.413C>T	Somatic	Chronic lymphocytic leukemia	Lymphoid (LYMPH)	LEM_131	SM	FILO_NGS	1	Certified oncogenic variant	NA	0.54
7578535	7578535	NG_017013.2:g.17334A>T	NC_000017.10:g.7578535T>A	NC_000017.11:g.7675217T>A	SNV	AT>TA	Expressed_mutant	Missense_variant	Exonic_mutation	p.Lys132Met	p.Lys132Met	p.Lys132Met	T	A	1	0	0	5	5	132	132	c.395A>T	Somatic	Chronic lymphocytic leukemia	Lymphoid (LYMPH)	LEM_132	SM	FILO_NGS	1	Variant	NA	0.5
7578407	7578407	NG_017013.2:g.17462C>G	NC_000017.10:g.7578407G>C	NC_000017.11:g.7675089G>C	SNV	GC>CG	Expressed_mutant	Missense_variant	Exonic_mutation	p.Arg175Gly	p.Arg175Gly	p.Arg175Gly	G	C	1	0	0	5	5	175	175	c.523C>G	Somatic	Chronic lymphocytic leukemia	Lymphoid (LYMPH)	LIB_133	SM	FILO_NGS	1	Certified oncogenic variant	NA	0.94
7578388	7578388	NG_017013.2:g.17481G>A	NC_000017.10:g.7578388C>T	NC_000017.11:g.7675070C>T	SNV	GC>AT	Expressed_mutant	Missense_variant	Exonic_mutation	p.Arg181His	p.Arg181His	p.Arg181His	C	T	1	0	0	5	5	181	181	c.542G>A	Somatic	Chronic lymphocytic leukemia	Lymphoid (LYMPH)	LIB_134	SM	FILO_NGS	1	Certified oncogenic variant	NA	0.64
7579567	7579567	NG_017013.2:g.16303del	NC_000017.10:g.7579567del	NC_000017.11:g.7676249del	DEL	NR	Expressed_mutant_alt_length	Frameshift_variant	Exonic_mutation	p.Asp41MetfsTer3	p.Asp41MetfsTer3	p.Asp41MetfsTer3	TC	T	0	1	0	4	4	41	41	c.121del	Somatic	Chronic lymphocytic leukemia	Lymphoid (LYMPH)	LIL_135	SM	FILO_NGS	1	Variant	NA	0.73
7577536	7577536	NG_017013.2:g.18333A>G	NC_000017.10:g.7577536T>C	NC_000017.11:g.7674218T>C	SNV	AT>GC	Expressed_mutant	Missense_variant	Exonic_mutation	p.Arg249Gly	p.Arg249Gly	p.Arg249Gly	T	C	1	0	0	7	7	249	249	c.745A>G	Somatic	Chronic lymphocytic leukemia	Lymphoid (LYMPH)	LIL_136	SM	FILO_NGS	1	Variant	NA	0.65
7578204	7578204	NG_017013.2:g.17665T>G	NC_000017.10:g.7578204A>C	NC_000017.11:g.7674886A>C	SNV	AT>CG	Expressed_mutant	Missense_variant	Exonic_mutation	p.Ser215Arg	p.Ser215Arg	p.Ser215Arg	A	C	1	0	0	6	6	215	215	c.645T>G	Somatic	Chronic lymphocytic leukemia	Lymphoid (LYMPH)	LIL_137	SM	FILO_NGS	1	Variant	NA	0.06
7579409	7579409	NG_017013.2:g.16460del	NC_000017.10:g.7579409del	NC_000017.11:g.7676091del	DEL	NR	Expressed_mutant_alt_length	Frameshift_variant	Exonic_mutation	p.Leu93ArgfsTer30	p.Leu93ArgfsTer30	p.Leu93ArgfsTer30	CA	C	0	1	0	4	4	93	93	c.278del	Somatic	Chronic lymphocytic leukemia	Lymphoid (LYMPH)	LIL_138	SM	FILO_NGS	1	Variant	NA	0.48
7578413	7578413	NG_017013.2:g.17456G>C	NC_000017.10:g.7578413C>G	NC_000017.11:g.7675095C>G	SNV	GC>CG	Expressed_mutant	Missense_variant	Exonic_mutation	p.Val173Leu	p.Val173Leu	p.Val173Leu	C	G	1	0	0	5	5	173	173	c.517G>C	Somatic	Chronic lymphocytic leukemia	Lymphoid (LYMPH)	LIL_139	SM	FILO_NGS	1	Variant	NA	0.11
7578394	7578394	NG_017013.2:g.17475A>G	NC_000017.10:g.7578394T>C	NC_000017.11:g.7675076T>C	SNV	AT>GC	Expressed_mutant	Missense_variant	Exonic_mutation	p.His179Arg	p.His179Arg	p.His179Arg	T	C	1	0	0	5	5	179	179	c.536A>G	Somatic	Chronic lymphocytic leukemia	Lymphoid (LYMPH)	LIL_140	SM	FILO_NGS	1	Certified oncogenic variant	NA	0.32
7577538	7577538	NG_017013.2:g.18331G>A	NC_000017.10:g.7577538C>T	NC_000017.11:g.7674220C>T	SNV	GC>AT	Expressed_mutant	Missense_variant	Exonic_mutation	p.Arg248Gln	p.Arg248Gln	p.Arg248Gln	C	T	1	0	0	7	7	248	248	c.743G>A	Somatic	Chronic lymphocytic leukemia	Lymphoid (LYMPH)	LIL_141	SM	FILO_NGS	1	Certified oncogenic variant	NA	0.85
7577102	7577102	NG_017013.2:g.18767G>A	NC_000017.10:g.7577102C>T	NC_000017.11:g.7673784C>T	SNV	GC>AT	Expressed_mutant	Missense_variant	Exonic_mutation	p.Gly279Glu	p.Gly279Glu	p.Gly279Glu	C	T	1	0	0	8	8	279	279	c.836G>A	Somatic	Chronic lymphocytic leukemia	Lymphoid (LYMPH)	LIL_142	SM	FILO_NGS	1	Variant	NA	0.07
7579315	7579315	NG_017013.2:g.16554C>A	NC_000017.10:g.7579315G>T	NC_000017.11:g.7675997G>T	SNV	GC>TA	Expressed_mutant_alt_length	Nonsense_variant	Exonic_mutation	p.Cys124Ter	p.Cys124Ter	p.Cys124Ter	G	T	1	0	0	4	4	124	124	c.372C>A	Somatic	Chronic lymphocytic leukemia	Lymphoid (LYMPH)	LIL_143	MM	FILO_NGS	3	Variant	NA	0.01
7579301	7579317	NG_017013.2:g.16554_16570del	NC_000017.10:g.7579301_7579317del	NC_000017.11:g.7675983_7675999del	DEL	NR	Protein_status_unknown	Splice_donor_variant	Variant_across_an_intron_exon_boundary	p.?	p.?	p.?	TCAGGGCAACTGACCGTG	T	0	17	0	4	Intron_04	124	Untranslated	c.372_375+13del	Somatic	Chronic lymphocytic leukemia	Lymphoid (LYMPH)	LIL_143	MM	FILO_NGS	3	Variant	NA	0.21
7578190	7578190	NG_017013.2:g.17679A>G	NC_000017.10:g.7578190T>C	NC_000017.11:g.7674872T>C	SNV	AT>GC	Expressed_mutant	Missense_variant	Exonic_mutation	p.Tyr220Cys	p.Tyr220Cys	p.Tyr220Cys	T	C	1	0	0	6	6	220	220	c.659A>G	Somatic	Chronic lymphocytic leukemia	Lymphoid (LYMPH)	LIL_143	MM	FILO_NGS	3	Certified oncogenic variant	NA	0.09
7577548	7577548	NG_017013.2:g.18321G>A	NC_000017.10:g.7577548C>T	NC_000017.11:g.7674230C>T	SNV	GC>AT	Expressed_mutant	Missense_variant	Exonic_mutation	p.Gly245Ser	p.Gly245Ser	p.Gly245Ser	C	T	1	0	0	7	7	245	245	c.733G>A	Somatic	Chronic lymphocytic leukemia	Lymphoid (LYMPH)	LIL_144	MM	FILO_NGS	3	Certified oncogenic variant	NA	0.41
7577120	7577120	NG_017013.2:g.18749G>A	NC_000017.10:g.7577120C>T	NC_000017.11:g.7673802C>T	SNV	GC>AT	Expressed_mutant	Missense_variant	Exonic_mutation	p.Arg273His	p.Arg273His	p.Arg273His	C	T	1	0	0	8	8	273	273	c.818G>A	Somatic	Chronic lymphocytic leukemia	Lymphoid (LYMPH)	LIL_144	MM	FILO_NGS	3	Certified oncogenic variant	NA	0.27
7577048	7577071	NG_017013.2:g.18799_18822del	NC_000017.10:g.7577048_7577071del	NC_000017.11:g.7673730_7673753del	DEL	NR	Expressed_mutant_alt_length	Inframe_deletion	Exonic_mutation	p.Arg290_His297del	p.Arg290_His297del	p.Arg290_His297del	CGTGGTGAGGCTCCCCTTTCTTGCG	C	0	24	0	8	8	290	297	c.868_891del	Somatic	Chronic lymphocytic leukemia	Lymphoid (LYMPH)	LIL_144	MM	FILO_NGS	3	Variant	NA	0.02
7577548	7577548	NG_017013.2:g.18321G>C	NC_000017.10:g.7577548C>G	NC_000017.11:g.7674230C>G	SNV	GC>CG	Expressed_mutant	Missense_variant	Exonic_mutation	p.Gly245Arg	p.Gly245Arg	p.Gly245Arg	C	G	1	0	0	7	7	245	245	c.733G>C	Somatic	Chronic lymphocytic leukemia	Lymphoid (LYMPH)	LIL_145	SM	FILO_NGS	1	Variant	NA	0.29
7577155	7577156	NG_017013.2:g.18715_18716insATG	NC_000017.10:g.7577155_7577156insTCA	NC_000017.11:g.7673837_7673838insTCA	INS	NR	Expressed_mutant_alt_length	Inframe_insertion	Exonic_mutation	p.Ser261_Gly262insAsp	p.Ser261_Gly262insAsp	p.Ser261_Gly262insAsp	C	CCAT	0	0	3	8	8	261	262	c.784_785insATG	Somatic	Chronic lymphocytic leukemia	Lymphoid (LYMPH)	LIL_146	SM	FILO_NGS	1	Variant	LBE_Close_Exonic_mutation_8_end_2	0
7578535	7578535	NG_017013.2:g.17334A>G	NC_000017.10:g.7578535T>C	NC_000017.11:g.7675217T>C	SNV	AT>GC	Expressed_mutant	Missense_variant	Exonic_mutation	p.Lys132Arg	p.Lys132Arg	p.Lys132Arg	T	C	1	0	0	5	5	132	132	c.395A>G	Somatic	Chronic lymphocytic leukemia	Lymphoid (LYMPH)	LIL_147	DMU	FILO_NGS	2	Variant	NA	0.44
7578212	7578212	NG_017013.2:g.17657C>T	NC_000017.10:g.7578212G>A	NC_000017.11:g.7674894G>A	SNV	GC>AT	Expressed_mutant_alt_length	Nonsense_variant	Exonic_mutation	p.Arg213Ter	p.Arg213Ter	p.Arg213Ter	G	A	1	0	0	6	6	213	213	c.637C>T	Somatic	Chronic lymphocytic leukemia	Lymphoid (LYMPH)	LIL_147	DMU	FILO_NGS	2	Variant	NA	0.27
7577120	7577120	NG_017013.2:g.18749G>T	NC_000017.10:g.7577120C>A	NC_000017.11:g.7673802C>A	SNV	GC>TA	Expressed_mutant	Missense_variant	Exonic_mutation	p.Arg273Leu	p.Arg273Leu	p.Arg273Leu	C	A	1	0	0	8	8	273	273	c.818G>T	Somatic	Chronic lymphocytic leukemia	Lymphoid (LYMPH)	LIL_148	SM	FILO_NGS	1	Certified oncogenic variant	NA	0.01
7577550	7577550	NG_017013.2:g.18319G>A	NC_000017.10:g.7577550C>T	NC_000017.11:g.7674232C>T	SNV	GC>AT	Expressed_mutant	Missense_variant	Exonic_mutation	p.Gly244Asp	p.Gly244Asp	p.Gly244Asp	C	T	1	0	0	7	7	244	244	c.731G>A	Somatic	Chronic lymphocytic leukemia	Lymphoid (LYMPH)	LIL_149	MM	FILO_NGS	3	Variant	NA	0.02
7577547	7577547	NG_017013.2:g.18322G>A	NC_000017.10:g.7577547C>T	NC_000017.11:g.7674229C>T	SNV	GC>AT	Expressed_mutant	Missense_variant	Exonic_mutation	p.Gly245Asp	p.Gly245Asp	p.Gly245Asp	C	T	1	0	0	7	7	245	245	c.734G>A	Somatic	Chronic lymphocytic leukemia	Lymphoid (LYMPH)	LIL_149	MM	FILO_NGS	3	Certified oncogenic variant	NA	0.02
7573985	7574011	NG_017013.2:g.21858_21884del	NC_000017.10:g.7573985_7574011del	NC_000017.11:g.7670667_7670693del	DEL	NR	Expressed_mutant_alt_length	Inframe_deletion	Exonic_mutation	p.Glu339_Leu348delinsVal	p.(=)	p.(=)	AAGGCCTCATTCAGCTCTCGGAACATCT	A	0	27	0	10	10	339	348	c.1016_1042del	Somatic	Chronic lymphocytic leukemia	Lymphoid (LYMPH)	LIL_149	MM	FILO_NGS	3	Variant	NA	0.56
7577560	7577560	NG_017013.2:g.18309T>A	NC_000017.10:g.7577560A>T	NC_000017.11:g.7674242A>T	SNV	AT>TA	Expressed_mutant	Missense_variant	Exonic_mutation	p.Ser241Thr	p.Ser241Thr	p.Ser241Thr	A	T	1	0	0	7	7	241	241	c.721T>A	Somatic	Chronic lymphocytic leukemia	Lymphoid (LYMPH)	LIL_150	SM	FILO_NGS	1	Variant	NA	0.03
7577120	7577120	NG_017013.2:g.18749G>A	NC_000017.10:g.7577120C>T	NC_000017.11:g.7673802C>T	SNV	GC>AT	Expressed_mutant	Missense_variant	Exonic_mutation	p.Arg273His	p.Arg273His	p.Arg273His	C	T	1	0	0	8	8	273	273	c.818G>A	Somatic	Chronic lymphocytic leukemia	Lymphoid (LYMPH)	LIL_151	SM	FILO_NGS	1	Certified oncogenic variant	NA	0.92
7578398	7578398	NG_017013.2:g.17471C>G	NC_000017.10:g.7578398G>C	NC_000017.11:g.7675080G>C	SNV	GC>CG	Expressed_mutant	Missense_variant	Exonic_mutation	p.His178Asp	p.His178Asp	p.His178Asp	G	C	1	0	0	5	5	178	178	c.532C>G	Somatic	Chronic lymphocytic leukemia	Lymphoid (LYMPH)	LIL_152	DMU	FILO_NGS	2	Variant	NA	0.08
7577538	7577538	NG_017013.2:g.18331G>A	NC_000017.10:g.7577538C>T	NC_000017.11:g.7674220C>T	SNV	GC>AT	Expressed_mutant	Missense_variant	Exonic_mutation	p.Arg248Gln	p.Arg248Gln	p.Arg248Gln	C	T	1	0	0	7	7	248	248	c.743G>A	Somatic	Chronic lymphocytic leukemia	Lymphoid (LYMPH)	LIL_152	DMU	FILO_NGS	2	Certified oncogenic variant	NA	0.01
7578524	7578524	NG_017013.2:g.17345C>T	NC_000017.10:g.7578524G>A	NC_000017.11:g.7675206G>A	SNV	GC>AT	Expressed_mutant_alt_length	Nonsense_variant	Exonic_mutation	p.Gln136Ter	p.Gln136Ter	p.Gln136Ter	G	A	1	0	0	5	5	136	136	c.406C>T	Somatic	Chronic lymphocytic leukemia	Lymphoid (LYMPH)	LIL_153	SM	FILO_NGS	1	Variant	NA	0.63
7578526	7578526	NG_017013.2:g.17343G>A	NC_000017.10:g.7578526C>T	NC_000017.11:g.7675208C>T	SNV	GC>AT	Expressed_mutant	Missense_variant	Exonic_mutation	p.Cys135Tyr	p.Cys135Tyr	p.Cys135Tyr	C	T	1	0	0	5	5	135	135	c.404G>A	Somatic	Chronic lymphocytic leukemia	Lymphoid (LYMPH)	LIL_154	DMU	FILO_NGS	2	Certified oncogenic variant	NA	0.08
7577120	7577120	NG_017013.2:g.18749G>A	NC_000017.10:g.7577120C>T	NC_000017.11:g.7673802C>T	SNV	GC>AT	Expressed_mutant	Missense_variant	Exonic_mutation	p.Arg273His	p.Arg273His	p.Arg273His	C	T	1	0	0	8	8	273	273	c.818G>A	Somatic	Chronic lymphocytic leukemia	Lymphoid (LYMPH)	LIL_154	DMU	FILO_NGS	2	Certified oncogenic variant	NA	0.41
7577120	7577120	NG_017013.2:g.18749G>T	NC_000017.10:g.7577120C>A	NC_000017.11:g.7673802C>A	SNV	GC>TA	Expressed_mutant	Missense_variant	Exonic_mutation	p.Arg273Leu	p.Arg273Leu	p.Arg273Leu	C	A	1	0	0	8	8	273	273	c.818G>T	Somatic	Chronic lymphocytic leukemia	Lymphoid (LYMPH)	LIL_155	SM	FILO_NGS	1	Certified oncogenic variant	NA	0.22
7577095	7577095	NG_017013.2:g.18774C>G	NC_000017.10:g.7577095G>C	NC_000017.11:g.7673777G>C	SNV	GC>CG	Expressed_mutant	Missense_variant	Exonic_mutation	p.Asp281Glu	p.Asp281Glu	p.Asp281Glu	G	C	1	0	0	8	8	281	281	c.843C>G	Somatic	Chronic lymphocytic leukemia	Lymphoid (LYMPH)	LIL_156	SM	FILO_NGS	1	Variant	NA	0.06
7577153	7577153	NG_017013.2:g.18716G>T	NC_000017.10:g.7577153C>A	NC_000017.11:g.7673835C>A	SNV	GC>TA	Expressed_mutant	Missense_variant	Exonic_mutation	p.Gly262Val	p.Gly262Val	p.Gly262Val	C	A	1	0	0	8	8	262	262	c.785G>T	Somatic	Chronic lymphocytic leukemia	Lymphoid (LYMPH)	LIL_157	SM	FILO_NGS	1	Variant	NA	0.26
7578279	7578281	NG_017013.2:g.17592_17594del	NC_000017.10:g.7578279_7578281del	NC_000017.11:g.7674961_7674963del	DEL	NR	Expressed_mutant_alt_length	Inframe_deletion	Exonic_mutation	p.Pro191del	p.Pro191del	p.Pro191del	TGAG	T	0	3	0	6	6	191	191	c.572_574del	Somatic	Chronic lymphocytic leukemia	Lymphoid (LYMPH)	LIL_158	DMU	FILO_NGS	2	Variant	NA	0.24
7577586	7577586	NG_017013.2:g.18283T>C	NC_000017.10:g.7577586A>G	NC_000017.11:g.7674268A>G	SNV	AT>GC	Expressed_mutant	Missense_variant	Exonic_mutation	p.Ile232Thr	p.Ile232Thr	p.Ile232Thr	A	G	1	0	0	7	7	232	232	c.695T>C	Somatic	Chronic lymphocytic leukemia	Lymphoid (LYMPH)	LIL_158	DMU	FILO_NGS	2	Certified oncogenic variant	NA	0.27
7577568	7577568	NG_017013.2:g.18301G>T	NC_000017.10:g.7577568C>A	NC_000017.11:g.7674250C>A	SNV	GC>TA	Expressed_mutant	Missense_variant	Exonic_mutation	p.Cys238Phe	p.Cys238Phe	p.Cys238Phe	C	A	1	0	0	7	7	238	238	c.713G>T	Somatic	Chronic lymphocytic leukemia	Lymphoid (LYMPH)	LIL_159	SM	FILO_NGS	1	Variant	NA	0.15
7578526	7578526	NG_017013.2:g.17343G>T	NC_000017.10:g.7578526C>A	NC_000017.11:g.7675208C>A	SNV	GC>TA	Expressed_mutant	Missense_variant	Exonic_mutation	p.Cys135Phe	p.Cys135Phe	p.Cys135Phe	C	A	1	0	0	5	5	135	135	c.404G>T	Somatic	Chronic lymphocytic leukemia	Lymphoid (LYMPH)	LIL_160	MM	FILO_NGS	3	Variant	NA	0.01
7578489	7578492	NG_017013.2:g.17378_17381del	NC_000017.10:g.7578489_7578492del	NC_000017.11:g.7675171_7675174del	DEL	NR	Expressed_mutant_alt_length	Frameshift_variant	Exonic_mutation	p.Val147IlefsTer22	p.Val147IlefsTer22	p.Val147IlefsTer22	TCAAC	T	0	4	0	5	5	147	147	c.439_442del	Somatic	Chronic lymphocytic leukemia	Lymphoid (LYMPH)	LIL_160	MM	FILO_NGS	3	Variant	NA	0.04
7578223	7578224	NG_017013.2:g.17646_17647del	NC_000017.10:g.7578223_7578224del	NC_000017.11:g.7674905_7674906del	DEL	NR	Expressed_mutant_alt_length	Frameshift_variant	Exonic_mutation	p.Arg209LysfsTer6	p.Arg209LysfsTer6	p.Arg209LysfsTer6	TTC	T	0	2	0	6	6	209	209	c.626_627del	Somatic	Chronic lymphocytic leukemia	Lymphoid (LYMPH)	LIL_160	MM	FILO_NGS	3	Variant	NA	0.03
7577609	7577609	NG_017013.2:g.18261del	NC_000017.10:g.7577609del	NC_000017.11:g.7674291del	DEL	NR	Expressed_mutant_alt_length	Frameshift_variant	Exonic_mutation	p.Val225LeufsTer22	p.Val225LeufsTer22	p.Val225LeufsTer22	AC	A	0	1	0	7	7	225	225	c.673del	Somatic	Chronic lymphocytic leukemia	Lymphoid (LYMPH)	LIL_161	SM	FILO_NGS	1	Variant	Intron_6_Acceptor_site_-1	0.38
7577565	7577565	NG_017013.2:g.18304A>G	NC_000017.10:g.7577565T>C	NC_000017.11:g.7674247T>C	SNV	AT>GC	Expressed_mutant	Missense_variant	Exonic_mutation	p.Asn239Ser	p.Asn239Ser	p.Asn239Ser	T	C	1	0	0	7	7	239	239	c.716A>G	Somatic	Chronic lymphocytic leukemia	Lymphoid (LYMPH)	LIL_162	SM	FILO_NGS	1	Variant	NA	0.16
7578508	7578508	NG_017013.2:g.17361G>T	NC_000017.10:g.7578508C>A	NC_000017.11:g.7675190C>A	SNV	GC>TA	Expressed_mutant	Missense_variant	Exonic_mutation	p.Cys141Phe	p.Cys141Phe	p.Cys141Phe	C	A	1	0	0	5	5	141	141	c.422G>T	Somatic	Chronic lymphocytic leukemia	Lymphoid (LYMPH)	LIL_163	MM	FILO_NGS	3	Variant	NA	0.03
7578499	7578499	NG_017013.2:g.17370A>C	NC_000017.10:g.7578499T>G	NC_000017.11:g.7675181T>G	SNV	AT>CG	Expressed_mutant	Missense_variant	Exonic_mutation	p.Gln144Pro	p.Gln144Pro	p.Gln144Pro	T	G	1	0	0	5	5	144	144	c.431A>C	Somatic	Chronic lymphocytic leukemia	Lymphoid (LYMPH)	LIL_163	MM	FILO_NGS	3	Certified oncogenic variant	NA	0.03
7578403	7578403	NG_017013.2:g.17466G>T	NC_000017.10:g.7578403C>A	NC_000017.11:g.7675085C>A	SNV	GC>TA	Expressed_mutant	Missense_variant	Exonic_mutation	p.Cys176Phe	p.Cys176Phe	p.Cys176Phe	C	A	1	0	0	5	5	176	176	c.527G>T	Somatic	Chronic lymphocytic leukemia	Lymphoid (LYMPH)	LIL_163	MM	FILO_NGS	3	Certified oncogenic variant	NA	0.34
7577568	7577568	NG_017013.2:g.18301G>A	NC_000017.10:g.7577568C>T	NC_000017.11:g.7674250C>T	SNV	GC>AT	Expressed_mutant	Missense_variant	Exonic_mutation	p.Cys238Tyr	p.Cys238Tyr	p.Cys238Tyr	C	T	1	0	0	7	7	238	238	c.713G>A	Somatic	Chronic lymphocytic leukemia	Lymphoid (LYMPH)	LIL_164	SM	FILO_NGS	1	Certified oncogenic variant	NA	0.31
7573996	7573996	NG_017013.2:g.21873T>C	NC_000017.10:g.7573996A>G	NC_000017.11:g.7670678A>G	SNV	AT>GC	Expressed_mutant	Missense_variant	Exonic_mutation	p.Leu344Pro	p.(=)	p.(=)	A	G	1	0	0	10	10	344	344	c.1031T>C	Somatic	Chronic lymphocytic leukemia	Lymphoid (LYMPH)	LIL_165	SM	FILO_NGS	1	Variant	NA	0.1
7578271	7578271	NG_017013.2:g.17598A>T	NC_000017.10:g.7578271T>A	NC_000017.11:g.7674953T>A	SNV	AT>TA	Expressed_mutant	Missense_variant	Exonic_mutation	p.His193Leu	p.His193Leu	p.His193Leu	T	A	1	0	0	6	6	193	193	c.578A>T	Somatic	Chronic lymphocytic leukemia	Lymphoid (LYMPH)	LIL_166	DMU	FILO_NGS	2	Certified oncogenic variant	NA	0.01
7577556	7577556	NG_017013.2:g.18313G>A	NC_000017.10:g.7577556C>T	NC_000017.11:g.7674238C>T	SNV	GC>AT	Expressed_mutant	Missense_variant	Exonic_mutation	p.Cys242Tyr	p.Cys242Tyr	p.Cys242Tyr	C	T	1	0	0	7	7	242	242	c.725G>A	Somatic	Chronic lymphocytic leukemia	Lymphoid (LYMPH)	LIL_166	DMU	FILO_NGS	2	Certified oncogenic variant	NA	0.02
7578265	7578265	NG_017013.2:g.17604T>A	NC_000017.10:g.7578265A>T	NC_000017.11:g.7674947A>T	SNV	AT>TA	Expressed_mutant	Missense_variant	Exonic_mutation	p.Ile195Asn	p.Ile195Asn	p.Ile195Asn	A	T	1	0	0	6	6	195	195	c.584T>A	Somatic	Chronic lymphocytic leukemia	Lymphoid (LYMPH)	LIL_167	MM	FILO_NGS	3	Variant	NA	0.03
7577538	7577538	NG_017013.2:g.18331G>A	NC_000017.10:g.7577538C>T	NC_000017.11:g.7674220C>T	SNV	GC>AT	Expressed_mutant	Missense_variant	Exonic_mutation	p.Arg248Gln	p.Arg248Gln	p.Arg248Gln	C	T	1	0	0	7	7	248	248	c.743G>A	Somatic	Chronic lymphocytic leukemia	Lymphoid (LYMPH)	LIL_167	MM	FILO_NGS	3	Certified oncogenic variant	NA	0.55
7577094	7577094	NG_017013.2:g.18775C>T	NC_000017.10:g.7577094G>A	NC_000017.11:g.7673776G>A	SNV	GC>AT	Expressed_mutant	Missense_variant	Exonic_mutation	p.Arg282Trp	p.Arg282Trp	p.Arg282Trp	G	A	1	0	0	8	8	282	282	c.844C>T	Somatic	Chronic lymphocytic leukemia	Lymphoid (LYMPH)	LIL_167	MM	FILO_NGS	3	Certified oncogenic variant	NA	0.01
7579705	7579734	NG_017013.2:g.16136_16165del	NC_000017.10:g.7579705_7579734del	NC_000017.11:g.7676387_7676416del	DEL	NR	Protein_status_unknown	Splice_acceptor_variant	Variant_across_an_intron_exon_boundary	p.?	p.?	p.?	AACGTTGTTTTCAGGAAGTCTGAAAGACAAG	A	0	30	0	Intron_02	3	Untranslated	NR	c.75-12_92del	Somatic	Chronic lymphocytic leukemia	Lymphoid (LYMPH)	LIL_168	MM	FILO_NGS	5	Variant	NA	0.13
7579533	7579533	NG_017013.2:g.16336C>T	NC_000017.10:g.7579533G>A	NC_000017.11:g.7676215G>A	SNV	GC>AT	Expressed_mutant_alt_length	Nonsense_variant	Exonic_mutation	p.Gln52Ter	p.Gln52Ter	p.Gln52Ter	G	A	1	0	0	4	4	52	52	c.154C>T	Somatic	Chronic lymphocytic leukemia	Lymphoid (LYMPH)	LIL_168	MM	FILO_NGS	5	Variant	NA	0.09
7578538	7578540	NG_017013.2:g.17332_17334del	NC_000017.10:g.7578538_7578540del	NC_000017.11:g.7675220_7675222del	DEL	NR	Expressed_mutant_alt_length	Inframe_deletion	Exonic_mutation	p.Asn131del	p.Asn131del	p.Asn131del	CTTG	C	0	3	0	5	5	131	131	c.393_395del	Somatic	Chronic lymphocytic leukemia	Lymphoid (LYMPH)	LIL_168	MM	FILO_NGS	5	Variant	NA	0.03
7578223	7578224	NG_017013.2:g.17646_17647del	NC_000017.10:g.7578223_7578224del	NC_000017.11:g.7674905_7674906del	DEL	NR	Expressed_mutant_alt_length	Frameshift_variant	Exonic_mutation	p.Arg209LysfsTer6	p.Arg209LysfsTer6	p.Arg209LysfsTer6	TTC	T	0	2	0	6	6	209	209	c.626_627del	Somatic	Chronic lymphocytic leukemia	Lymphoid (LYMPH)	LIL_168	MM	FILO_NGS	5	Variant	NA	0.06
7573999	7573999	NG_017013.2:g.21870del	NC_000017.10:g.7573999del	NC_000017.11:g.7670681del	DEL	NR	Expressed_mutant_alt_length	Frameshift_variant	Exonic_mutation	p.Glu343GlyfsTer2	p.(=)	p.(=)	CT	C	0	1	0	10	10	343	343	c.1028del	Somatic	Chronic lymphocytic leukemia	Lymphoid (LYMPH)	LIL_168	MM	FILO_NGS	5	Variant	NA	0.04
7579378	7579378	NG_017013.2:g.16492del	NC_000017.10:g.7579378del	NC_000017.11:g.7676060del	DEL	NR	Expressed_mutant_alt_length	Frameshift_variant	Exonic_mutation	p.Gln104ArgfsTer19	p.Gln104ArgfsTer19	p.Gln104ArgfsTer19	TG	T	0	1	0	4	4	104	104	c.310del	Somatic	Chronic lymphocytic leukemia	Lymphoid (LYMPH)	LIL_169	SM	FILO_NGS	1	Variant	NA	0.83
7578479	7578479	NG_017013.2:g.17390C>T	NC_000017.10:g.7578479G>A	NC_000017.11:g.7675161G>A	SNV	GC>AT	Expressed_mutant	Missense_variant	Exonic_mutation	p.Pro151Ser	p.Pro151Ser	p.Pro151Ser	G	A	1	0	0	5	5	151	151	c.451C>T	Somatic	Chronic lymphocytic leukemia	Lymphoid (LYMPH)	LIL_170	SM	FILO_NGS	1	Certified oncogenic variant	NA	0.64
7579442	7579443	NG_017013.2:g.16427_16428insACATC	NC_000017.10:g.7579442_7579443insATGTG	NC_000017.11:g.7676124_7676125insATGTG	INS	NR	Expressed_mutant_alt_length	Frameshift_variant	Exonic_mutation	p.Ala83HisfsTer42	p.Ala83HisfsTer42	p.Ala83HisfsTer42	C	CGATGT	0	0	5	4	4	82	82	c.245_246insACATC	Somatic	Chronic lymphocytic leukemia	Lymphoid (LYMPH)	LIL_171	MM	FILO_NGS	3	Variant	NA	0.02
7578500	7578500	NG_017013.2:g.17369C>T	NC_000017.10:g.7578500G>A	NC_000017.11:g.7675182G>A	SNV	GC>AT	Expressed_mutant_alt_length	Nonsense_variant	Exonic_mutation	p.Gln144Ter	p.Gln144Ter	p.Gln144Ter	G	A	1	0	0	5	5	144	144	c.430C>T	Somatic	Chronic lymphocytic leukemia	Lymphoid (LYMPH)	LIL_171	MM	FILO_NGS	3	Variant	NA	0.59
7578279	7578279	NG_017013.2:g.17590del	NC_000017.10:g.7578279del	NC_000017.11:g.7674961del	DEL	NR	Expressed_mutant_alt_length	Frameshift_variant	Exonic_mutation	p.Pro191LeufsTer56	p.Pro191LeufsTer56	p.Pro191LeufsTer56	GA	G	0	1	0	6	6	191	191	c.570del	Somatic	Chronic lymphocytic leukemia	Lymphoid (LYMPH)	LIL_171	MM	FILO_NGS	3	Variant	NA	0.17
7578243	7578244	NG_017013.2:g.17628_17629del	NC_000017.10:g.7578243_7578244del	NC_000017.11:g.7674925_7674926del	DEL	NR	Expressed_mutant_alt_length	Frameshift_variant	Exonic_mutation	p.Val203GlyfsTer5	p.Val203GlyfsTer5	p.Val203GlyfsTer5	CCA	C	0	2	0	6	6	203	203	c.608_609del	Somatic	Chronic lymphocytic leukemia	Lymphoid (LYMPH)	LIL_172	SM	FILO_NGS	1	Variant	NA	0.02
7579358	7579358	NG_017013.2:g.16511G>T	NC_000017.10:g.7579358C>A	NC_000017.11:g.7676040C>A	SNV	GC>TA	Expressed_mutant	Missense_variant	Exonic_mutation	p.Arg110Leu	p.Arg110Leu	p.Arg110Leu	C	A	1	0	0	4	4	110	110	c.329G>T	Somatic	Chronic lymphocytic leukemia	Lymphoid (LYMPH)	LIL_173	MM	FILO_NGS	7	Certified oncogenic variant	NA	0.01
7578508	7578508	NG_017013.2:g.17361G>A	NC_000017.10:g.7578508C>T	NC_000017.11:g.7675190C>T	SNV	GC>AT	Expressed_mutant	Missense_variant	Exonic_mutation	p.Cys141Tyr	p.Cys141Tyr	p.Cys141Tyr	C	T	1	0	0	5	5	141	141	c.422G>A	Somatic	Chronic lymphocytic leukemia	Lymphoid (LYMPH)	LIL_173	MM	FILO_NGS	7	Certified oncogenic variant	NA	0.01
7578442	7578442	NG_017013.2:g.17427A>G	NC_000017.10:g.7578442T>C	NC_000017.11:g.7675124T>C	SNV	AT>GC	Expressed_mutant	Missense_variant	Exonic_mutation	p.Tyr163Cys	p.Tyr163Cys	p.Tyr163Cys	T	C	1	0	0	5	5	163	163	c.488A>G	Somatic	Chronic lymphocytic leukemia	Lymphoid (LYMPH)	LIL_173	MM	FILO_NGS	7	Certified oncogenic variant	NA	0.04
7577580	7577580	NG_017013.2:g.18289A>C	NC_000017.10:g.7577580T>G	NC_000017.11:g.7674262T>G	SNV	AT>CG	Expressed_mutant	Missense_variant	Exonic_mutation	p.Tyr234Ser	p.Tyr234Ser	p.Tyr234Ser	T	G	1	0	0	7	7	234	234	c.701A>C	Somatic	Chronic lymphocytic leukemia	Lymphoid (LYMPH)	LIL_173	MM	FILO_NGS	7	Variant	NA	0.01
7577565	7577565	NG_017013.2:g.18304A>T	NC_000017.10:g.7577565T>A	NC_000017.11:g.7674247T>A	SNV	AT>TA	Expressed_mutant	Missense_variant	Exonic_mutation	p.Asn239Ile	p.Asn239Ile	p.Asn239Ile	T	A	1	0	0	7	7	239	239	c.716A>T	Somatic	Chronic lymphocytic leukemia	Lymphoid (LYMPH)	LIL_173	MM	FILO_NGS	7	Variant	NA	0.02
7577538	7577538	NG_017013.2:g.18331G>A	NC_000017.10:g.7577538C>T	NC_000017.11:g.7674220C>T	SNV	GC>AT	Expressed_mutant	Missense_variant	Exonic_mutation	p.Arg248Gln	p.Arg248Gln	p.Arg248Gln	C	T	1	0	0	7	7	248	248	c.743G>A	Somatic	Chronic lymphocytic leukemia	Lymphoid (LYMPH)	LIL_173	MM	FILO_NGS	7	Certified oncogenic variant	NA	0.04
7577112	7577112	NG_017013.2:g.18757G>C	NC_000017.10:g.7577112C>G	NC_000017.11:g.7673794C>G	SNV	GC>CG	Expressed_mutant	Missense_variant	Exonic_mutation	p.Ala276Pro	p.Ala276Pro	p.Ala276Pro	C	G	1	0	0	8	8	276	276	c.826G>C	Somatic	Chronic lymphocytic leukemia	Lymphoid (LYMPH)	LIL_173	MM	FILO_NGS	7	Variant	NA	0.04
7578442	7578442	NG_017013.2:g.17427A>G	NC_000017.10:g.7578442T>C	NC_000017.11:g.7675124T>C	SNV	AT>GC	Expressed_mutant	Missense_variant	Exonic_mutation	p.Tyr163Cys	p.Tyr163Cys	p.Tyr163Cys	T	C	1	0	0	5	5	163	163	c.488A>G	Somatic	Chronic lymphocytic leukemia	Lymphoid (LYMPH)	LIL_174	SM	FILO_NGS	1	Certified oncogenic variant	NA	0.14
7577126	7577133	NG_017013.2:g.18736_18743del	NC_000017.10:g.7577126_7577133del	NC_000017.11:g.7673808_7673815del	DEL	NR	Expressed_mutant_alt_length	Frameshift_variant	Exonic_mutation	p.Ser269GlyfsTer34	p.Ser269GlyfsTer34	p.Ser269GlyfsTer34	CTCAAAGCT	C	0	8	0	8	8	269	269	c.805_812del	Somatic	Chronic lymphocytic leukemia	Lymphoid (LYMPH)	LIL_175	DMU	FILO_NGS	2	Variant	NA	0.57
7577121	7577121	NG_017013.2:g.18748C>A	NC_000017.10:g.7577121G>T	NC_000017.11:g.7673803G>T	SNV	GC>TA	Expressed_mutant	Missense_variant	Exonic_mutation	p.Arg273Ser	p.Arg273Ser	p.Arg273Ser	G	T	1	0	0	8	8	273	273	c.817C>A	Somatic	Chronic lymphocytic leukemia	Lymphoid (LYMPH)	LIL_175	DMU	FILO_NGS	2	Certified oncogenic variant	NA	0.06
7578271	7578271	NG_017013.2:g.17598A>G	NC_000017.10:g.7578271T>C	NC_000017.11:g.7674953T>C	SNV	AT>GC	Expressed_mutant	Missense_variant	Exonic_mutation	p.His193Arg	p.His193Arg	p.His193Arg	T	C	1	0	0	6	6	193	193	c.578A>G	Somatic	Chronic lymphocytic leukemia	Lymphoid (LYMPH)	LIL_176	DMU	FILO_NGS	2	Certified oncogenic variant	NA	0.05
7577095	7577095	NG_017013.2:g.18774C>G	NC_000017.10:g.7577095G>C	NC_000017.11:g.7673777G>C	SNV	GC>CG	Expressed_mutant	Missense_variant	Exonic_mutation	p.Asp281Glu	p.Asp281Glu	p.Asp281Glu	G	C	1	0	0	8	8	281	281	c.843C>G	Somatic	Chronic lymphocytic leukemia	Lymphoid (LYMPH)	LIL_176	DMU	FILO_NGS	2	Variant	NA	0.085
7578394	7578394	NG_017013.2:g.17475A>G	NC_000017.10:g.7578394T>C	NC_000017.11:g.7675076T>C	SNV	AT>GC	Expressed_mutant	Missense_variant	Exonic_mutation	p.His179Arg	p.His179Arg	p.His179Arg	T	C	1	0	0	5	5	179	179	c.536A>G	Somatic	Chronic lymphocytic leukemia	Lymphoid (LYMPH)	LIL_177	SM	FILO_NGS	1	Certified oncogenic variant	NA	0.3666
7577565	7577565	NG_017013.2:g.18304A>T	NC_000017.10:g.7577565T>A	NC_000017.11:g.7674247T>A	SNV	AT>TA	Expressed_mutant	Missense_variant	Exonic_mutation	p.Asn239Ile	p.Asn239Ile	p.Asn239Ile	T	A	1	0	0	7	7	239	239	c.716A>T	Somatic	Chronic lymphocytic leukemia	Lymphoid (LYMPH)	LIL_178	SM	FILO_NGS	1	Variant	NA	0.03
7577538	7577538	NG_017013.2:g.18331G>A	NC_000017.10:g.7577538C>T	NC_000017.11:g.7674220C>T	SNV	GC>AT	Expressed_mutant	Missense_variant	Exonic_mutation	p.Arg248Gln	p.Arg248Gln	p.Arg248Gln	C	T	1	0	0	7	7	248	248	c.743G>A	Somatic	Chronic lymphocytic leukemia	Lymphoid (LYMPH)	LIL_179	DMU	FILO_NGS	2	Certified oncogenic variant	NA	0.32
7577108	7577108	NG_017013.2:g.18761G>T	NC_000017.10:g.7577108C>A	NC_000017.11:g.7673790C>A	SNV	GC>TA	Expressed_mutant	Missense_variant	Exonic_mutation	p.Cys277Phe	p.Cys277Phe	p.Cys277Phe	C	A	1	0	0	8	8	277	277	c.830G>T	Somatic	Chronic lymphocytic leukemia	Lymphoid (LYMPH)	LIL_179	DMU	FILO_NGS	2	Certified oncogenic variant	NA	0.14
7577551	7577551	NG_017013.2:g.18318G>C	NC_000017.10:g.7577551C>G	NC_000017.11:g.7674233C>G	SNV	GC>CG	Expressed_mutant	Missense_variant	Exonic_mutation	p.Gly244Arg	p.Gly244Arg	p.Gly244Arg	C	G	1	0	0	7	7	244	244	c.730G>C	Somatic	Chronic lymphocytic leukemia	Lymphoid (LYMPH)	LIL_180	DMU	FILO_NGS	2	Variant	NA	0.03
7577505	7577505	NG_017013.2:g.18364A>T	NC_000017.10:g.7577505T>A	NC_000017.11:g.7674187T>A	SNV	AT>TA	Expressed_mutant	Missense_variant	Exonic_mutation	p.Asp259Val	p.Asp259Val	p.Asp259Val	T	A	1	0	0	7	7	259	259	c.776A>T	Somatic	Chronic lymphocytic leukemia	Lymphoid (LYMPH)	LIL_180	DMU	FILO_NGS	2	Variant	NA	0.33
7578442	7578442	NG_017013.2:g.17427A>G	NC_000017.10:g.7578442T>C	NC_000017.11:g.7675124T>C	SNV	AT>GC	Expressed_mutant	Missense_variant	Exonic_mutation	p.Tyr163Cys	p.Tyr163Cys	p.Tyr163Cys	T	C	1	0	0	5	5	163	163	c.488A>G	Somatic	Chronic lymphocytic leukemia	Lymphoid (LYMPH)	LIL_181	DMU	FILO_NGS	2	Certified oncogenic variant	NA	0.14
7577120	7577120	NG_017013.2:g.18749G>A	NC_000017.10:g.7577120C>T	NC_000017.11:g.7673802C>T	SNV	GC>AT	Expressed_mutant	Missense_variant	Exonic_mutation	p.Arg273His	p.Arg273His	p.Arg273His	C	T	1	0	0	8	8	273	273	c.818G>A	Somatic	Chronic lymphocytic leukemia	Lymphoid (LYMPH)	LIL_181	DMU	FILO_NGS	2	Certified oncogenic variant	NA	0.4
7577559	7577559	NG_017013.2:g.18311del	NC_000017.10:g.7577559del	NC_000017.11:g.7674241del	DEL	NR	Expressed_mutant_alt_length	Frameshift_variant	Exonic_mutation	p.Cys242AlafsTer5	p.Cys242AlafsTer5	p.Cys242AlafsTer5	AG	A	0	1	0	7	7	242	242	c.723del	Somatic	Chronic lymphocytic leukemia	Lymphoid (LYMPH)	LIL_182	SM	FILO_NGS	1	Variant	NA	0.43
7577058	7577058	NG_017013.2:g.18811G>T	NC_000017.10:g.7577058C>A	NC_000017.11:g.7673740C>A	SNV	GC>TA	Expressed_mutant_alt_length	Nonsense_variant	Exonic_mutation	p.Glu294Ter	p.Glu294Ter	p.Glu294Ter	C	A	1	0	0	8	8	294	294	c.880G>T	Somatic	Chronic lymphocytic leukemia	Lymphoid (LYMPH)	LIL_183	SM	FILO_NGS	1	Variant	NA	0
7578542	7578542	NG_017013.2:g.17327C>G	NC_000017.10:g.7578542G>C	NC_000017.11:g.7675224G>C	SNV	GC>CG	Expressed_mutant	Missense_variant	Exonic_mutation	p.Leu130Val	p.Leu130Val	p.Leu130Val	G	C	1	0	0	5	5	130	130	c.388C>G	Somatic	Chronic lymphocytic leukemia	Lymphoid (LYMPH)	LIL_184	SM	FILO_NGS	1	Variant	NA	0.52
7578266	7578266	NG_017013.2:g.17603A>T	NC_000017.10:g.7578266T>A	NC_000017.11:g.7674948T>A	SNV	AT>TA	Expressed_mutant	Missense_variant	Exonic_mutation	p.Ile195Phe	p.Ile195Phe	p.Ile195Phe	T	A	1	0	0	6	6	195	195	c.583A>T	Somatic	Chronic lymphocytic leukemia	Lymphoid (LYMPH)	LIL_185	DMU	FILO_NGS	2	Variant	NA	0.05
7577587	7577587	NG_017013.2:g.18282A>T	NC_000017.10:g.7577587T>A	NC_000017.11:g.7674269T>A	SNV	AT>TA	Expressed_mutant	Missense_variant	Exonic_mutation	p.Ile232Phe	p.Ile232Phe	p.Ile232Phe	T	A	1	0	0	7	7	232	232	c.694A>T	Somatic	Chronic lymphocytic leukemia	Lymphoid (LYMPH)	LIL_185	DMU	FILO_NGS	2	Variant	NA	0.42
7578206	7578206	NG_017013.2:g.17663A>C	NC_000017.10:g.7578206T>G	NC_000017.11:g.7674888T>G	SNV	AT>CG	Expressed_mutant	Missense_variant	Exonic_mutation	p.Ser215Arg	p.Ser215Arg	p.Ser215Arg	T	G	1	0	0	6	6	215	215	c.643A>C	Somatic	Chronic lymphocytic leukemia	Lymphoid (LYMPH)	LIL_186	SM	FILO_NGS	1	Variant	NA	0
7578503	7578503	NG_017013.2:g.17366G>A	NC_000017.10:g.7578503C>T	NC_000017.11:g.7675185C>T	SNV	GC>AT	Expressed_mutant	Missense_variant	Exonic_mutation	p.Val143Met	p.Val143Met	p.Val143Met	C	T	1	0	0	5	5	143	143	c.427G>A	Somatic	Chronic lymphocytic leukemia	Lymphoid (LYMPH)	LIL_187	MM	FILO_NGS	3	Certified oncogenic variant	NA	0.2878
7577580	7577580	NG_017013.2:g.18289A>G	NC_000017.10:g.7577580T>C	NC_000017.11:g.7674262T>C	SNV	AT>GC	Expressed_mutant	Missense_variant	Exonic_mutation	p.Tyr234Cys	p.Tyr234Cys	p.Tyr234Cys	T	C	1	0	0	7	7	234	234	c.701A>G	Somatic	Chronic lymphocytic leukemia	Lymphoid (LYMPH)	LIL_187	MM	FILO_NGS	3	Certified oncogenic variant	NA	0.0345
7577090	7577090	NG_017013.2:g.18779G>C	NC_000017.10:g.7577090C>G	NC_000017.11:g.7673772C>G	SNV	GC>CG	Expressed_mutant	Missense_variant	Exonic_mutation	p.Arg283Pro	p.Arg283Pro	p.Arg283Pro	C	G	1	0	0	8	8	283	283	c.848G>C	Somatic	Chronic lymphocytic leukemia	Lymphoid (LYMPH)	LIL_187	MM	FILO_NGS	3	Variant	NA	0.1172
7578415	7578415	NG_017013.2:g.17454T>A	NC_000017.10:g.7578415A>T	NC_000017.11:g.7675097A>T	SNV	AT>TA	Expressed_mutant	Missense_variant	Exonic_mutation	p.Val172Asp	p.Val172Asp	p.Val172Asp	A	T	1	0	0	5	5	172	172	c.515T>A	Somatic	Chronic lymphocytic leukemia	Lymphoid (LYMPH)	LIL_188	DMU	FILO_NGS	2	Variant	NA	0
7577551	7577551	NG_017013.2:g.18318G>C	NC_000017.10:g.7577551C>G	NC_000017.11:g.7674233C>G	SNV	GC>CG	Expressed_mutant	Missense_variant	Exonic_mutation	p.Gly244Arg	p.Gly244Arg	p.Gly244Arg	C	G	1	0	0	7	7	244	244	c.730G>C	Somatic	Chronic lymphocytic leukemia	Lymphoid (LYMPH)	LIL_188	DMU	FILO_NGS	2	Variant	NA	0
7577508	7577508	NG_017013.2:g.18361A>G	NC_000017.10:g.7577508T>C	NC_000017.11:g.7674190T>C	SNV	AT>GC	Expressed_mutant	Missense_variant	Exonic_mutation	p.Glu258Gly	p.Glu258Gly	p.Glu258Gly	T	C	1	0	0	7	7	258	258	c.773A>G	Somatic	Chronic lymphocytic leukemia	Lymphoid (LYMPH)	LIL_189	SM	FILO_NGS	1	Variant	NA	0.2234
7577566	7577566	NG_017013.2:g.18303A>G	NC_000017.10:g.7577566T>C	NC_000017.11:g.7674248T>C	SNV	AT>GC	Expressed_mutant	Missense_variant	Exonic_mutation	p.Asn239Asp	p.Asn239Asp	p.Asn239Asp	T	C	1	0	0	7	7	239	239	c.715A>G	Somatic	Chronic lymphocytic leukemia	Lymphoid (LYMPH)	LIL_190	SM	FILO_NGS	1	Variant	NA	0
7578223	7578224	NG_017013.2:g.17646_17647del	NC_000017.10:g.7578223_7578224del	NC_000017.11:g.7674905_7674906del	DEL	NR	Expressed_mutant_alt_length	Frameshift_variant	Exonic_mutation	p.Arg209LysfsTer6	p.Arg209LysfsTer6	p.Arg209LysfsTer6	TTC	T	0	2	0	6	6	209	209	c.626_627del	Somatic	Chronic lymphocytic leukemia	Lymphoid (LYMPH)	LIL_191	MM	FILO_NGS	4	Variant	NA	0.34
7578204	7578204	NG_017013.2:g.17665T>G	NC_000017.10:g.7578204A>C	NC_000017.11:g.7674886A>C	SNV	AT>CG	Expressed_mutant	Missense_variant	Exonic_mutation	p.Ser215Arg	p.Ser215Arg	p.Ser215Arg	A	C	1	0	0	6	6	215	215	c.645T>G	Somatic	Chronic lymphocytic leukemia	Lymphoid (LYMPH)	LIL_191	MM	FILO_NGS	4	Variant	NA	0.04
7577544	7577544	NG_017013.2:g.18325T>G	NC_000017.10:g.7577544A>C	NC_000017.11:g.7674226A>C	SNV	AT>CG	Expressed_mutant	Missense_variant	Exonic_mutation	p.Met246Arg	p.Met246Arg	p.Met246Arg	A	C	1	0	0	7	7	246	246	c.737T>G	Somatic	Chronic lymphocytic leukemia	Lymphoid (LYMPH)	LIL_191	MM	FILO_NGS	4	Variant	NA	0.03
7577509	7577509	NG_017013.2:g.18360G>A	NC_000017.10:g.7577509C>T	NC_000017.11:g.7674191C>T	SNV	GC>AT	Expressed_mutant	Missense_variant	Exonic_mutation	p.Glu258Lys	p.Glu258Lys	p.Glu258Lys	C	T	1	0	0	7	7	258	258	c.772G>A	Somatic	Chronic lymphocytic leukemia	Lymphoid (LYMPH)	LIL_191	MM	FILO_NGS	4	Certified oncogenic variant	NA	0.25
7578254	7578254	NG_017013.2:g.17615G>T	NC_000017.10:g.7578254C>A	NC_000017.11:g.7674936C>A	SNV	GC>TA	Expressed_mutant_alt_length	Nonsense_variant	Exonic_mutation	p.Gly199Ter	p.Gly199Ter	p.Gly199Ter	C	A	1	0	0	6	6	199	199	c.595G>T	Somatic	Chronic lymphocytic leukemia	Lymphoid (LYMPH)	LIL_192	SM	FILO_NGS	1	Variant	NA	0.1
7577548	7577548	NG_017013.2:g.18321G>T	NC_000017.10:g.7577548C>A	NC_000017.11:g.7674230C>A	SNV	GC>TA	Expressed_mutant	Missense_variant	Exonic_mutation	p.Gly245Cys	p.Gly245Cys	p.Gly245Cys	C	A	1	0	0	7	7	245	245	c.733G>T	Somatic	Chronic lymphocytic leukemia	Lymphoid (LYMPH)	LIL_193	MM	FILO_NGS	3	Certified oncogenic variant	NA	0.04
7577120	7577120	NG_017013.2:g.18749G>T	NC_000017.10:g.7577120C>A	NC_000017.11:g.7673802C>A	SNV	GC>TA	Expressed_mutant	Missense_variant	Exonic_mutation	p.Arg273Leu	p.Arg273Leu	p.Arg273Leu	C	A	1	0	0	8	8	273	273	c.818G>T	Somatic	Chronic lymphocytic leukemia	Lymphoid (LYMPH)	LIL_193	MM	FILO_NGS	3	Certified oncogenic variant	NA	0.01
7577108	7577108	NG_017013.2:g.18761G>T	NC_000017.10:g.7577108C>A	NC_000017.11:g.7673790C>A	SNV	GC>TA	Expressed_mutant	Missense_variant	Exonic_mutation	p.Cys277Phe	p.Cys277Phe	p.Cys277Phe	C	A	1	0	0	8	8	277	277	c.830G>T	Somatic	Chronic lymphocytic leukemia	Lymphoid (LYMPH)	LIL_193	MM	FILO_NGS	3	Certified oncogenic variant	NA	0.07
7577534	7577534	NG_017013.2:g.18335G>T	NC_000017.10:g.7577534C>A	NC_000017.11:g.7674216C>A	SNV	GC>TA	Expressed_mutant	Missense_variant	Exonic_mutation	p.Arg249Ser	p.Arg249Ser	p.Arg249Ser	C	A	1	0	0	7	7	249	249	c.747G>T	Somatic	Chronic lymphocytic leukemia	Lymphoid (LYMPH)	LIL_194	SM	FILO_NGS	1	Certified oncogenic variant	NA	0
7577545	7577545	NG_017013.2:g.18324A>G	NC_000017.10:g.7577545T>C	NC_000017.11:g.7674227T>C	SNV	AT>GC	Expressed_mutant	Missense_variant	Exonic_mutation	p.Met246Val	p.Met246Val	p.Met246Val	T	C	1	0	0	7	7	246	246	c.736A>G	Somatic	Chronic lymphocytic leukemia	Lymphoid (LYMPH)	LIL_195	SM	FILO_NGS	1	Certified oncogenic variant	NA	0
7578402	7578402	NG_017013.2:g.17471del	NC_000017.10:g.7578402del	NC_000017.11:g.7675084del	DEL	NR	Expressed_mutant_alt_length	Frameshift_variant	Exonic_mutation	p.His178ThrfsTer69	p.His178ThrfsTer69	p.His178ThrfsTer69	TG	T	0	1	0	5	5	178	178	c.532del	Somatic	Chronic lymphocytic leukemia	Lymphoid (LYMPH)	LIL_196	SM	FILO_NGS	1	Variant	NA	0.078
7578406	7578406	NG_017013.2:g.17463G>A	NC_000017.10:g.7578406C>T	NC_000017.11:g.7675088C>T	SNV	GC>AT	Expressed_mutant	Missense_variant	Exonic_mutation	p.Arg175His	p.Arg175His	p.Arg175His	C	T	1	0	0	5	5	175	175	c.524G>A	Somatic	Chronic lymphocytic leukemia	Lymphoid (LYMPH)	LIL_197	SM	FILO_NGS	1	Certified oncogenic variant	NA	0.31
7577533	7577535	NG_017013.2:g.18334_18336del	NC_000017.10:g.7577533_7577535del	NC_000017.11:g.7674215_7674217del	DEL	NR	Expressed_mutant_alt_length	Inframe_deletion	Exonic_mutation	p.Arg249_Pro250delinsThr	p.Arg249_Pro250delinsThr	p.Arg249_Pro250delinsThr	GGCC	G	0	3	0	7	7	249	250	c.746_748del	Somatic	Chronic lymphocytic leukemia	Lymphoid (LYMPH)	MM_198	SM	FILO_NGS	1	Variant	NA	0.9
7577120	7577120	NG_017013.2:g.18749G>A	NC_000017.10:g.7577120C>T	NC_000017.11:g.7673802C>T	SNV	GC>AT	Expressed_mutant	Missense_variant	Exonic_mutation	p.Arg273His	p.Arg273His	p.Arg273His	C	T	1	0	0	8	8	273	273	c.818G>A	Somatic	Chronic lymphocytic leukemia	Lymphoid (LYMPH)	MON_199	SM	FILO_NGS	1	Certified oncogenic variant	NA	0.93
7576911	7576911	NG_017013.2:g.18958C>G	NC_000017.10:g.7576911G>C	NC_000017.11:g.7673593G>C	SNV	GC>CG	Expressed_mutant	Missense_variant	Exonic_mutation	p.Thr312Ser	p.Thr312Ser	p.Thr312Ser	G	C	1	0	0	9	9	312	312	c.935C>G	Somatic	Chronic lymphocytic leukemia	Lymphoid (LYMPH)	MPL_200	SM	FILO_NGS	1	Variant	NA	0.5
7579310	7579310	NG_017013.2:g.16559T>A	NC_000017.10:g.7579310A>T	NC_000017.11:g.7675992A>T	SNV	AT>TA	Protein_status_unknown	Splice_donor_variant	Intronic_mutation	p.?	p.?	p.?	A	T	1	0	0	Intron_04_SD	Intron_04_SD	Splice	Splice	c.375+2T>A	Somatic	Chronic lymphocytic leukemia	Lymphoid (LYMPH)	MPL_201	DMU	FILO_NGS	2	Variant	Intron_4_Donor_site_+2	0.12
7577100	7577100	NG_017013.2:g.18769A>G	NC_000017.10:g.7577100T>C	NC_000017.11:g.7673782T>C	SNV	AT>GC	Expressed_mutant	Missense_variant	Exonic_mutation	p.Arg280Gly	p.Arg280Gly	p.Arg280Gly	T	C	1	0	0	8	8	280	280	c.838A>G	Somatic	Chronic lymphocytic leukemia	Lymphoid (LYMPH)	MPL_201	DMU	FILO_NGS	2	Variant	NA	0.5
7577120	7577120	NG_017013.2:g.18749G>A	NC_000017.10:g.7577120C>T	NC_000017.11:g.7673802C>T	SNV	GC>AT	Expressed_mutant	Missense_variant	Exonic_mutation	p.Arg273His	p.Arg273His	p.Arg273His	C	T	1	0	0	8	8	273	273	c.818G>A	Somatic	Chronic lymphocytic leukemia	Lymphoid (LYMPH)	MPL_202	SM	FILO_NGS	1	Certified oncogenic variant	NA	0.12
7578490	7578490	NG_017013.2:g.17379T>G	NC_000017.10:g.7578490A>C	NC_000017.11:g.7675172A>C	SNV	AT>CG	Expressed_mutant	Missense_variant	Exonic_mutation	p.Val147Gly	p.Val147Gly	p.Val147Gly	A	C	1	0	0	5	5	147	147	c.440T>G	Somatic	Chronic lymphocytic leukemia	Lymphoid (LYMPH)	MPL_203	SM	FILO_NGS	1	Variant	NA	0.03
7578394	7578394	NG_017013.2:g.17475A>G	NC_000017.10:g.7578394T>C	NC_000017.11:g.7675076T>C	SNV	AT>GC	Expressed_mutant	Missense_variant	Exonic_mutation	p.His179Arg	p.His179Arg	p.His179Arg	T	C	1	0	0	5	5	179	179	c.536A>G	Somatic	Chronic lymphocytic leukemia	Lymphoid (LYMPH)	MPL_204	SM	FILO_NGS	1	Certified oncogenic variant	NA	0.58
7578523	7578523	NG_017013.2:g.17346A>C	NC_000017.10:g.7578523T>G	NC_000017.11:g.7675205T>G	SNV	AT>CG	Expressed_mutant	Missense_variant	Exonic_mutation	p.Gln136Pro	p.Gln136Pro	p.Gln136Pro	T	G	1	0	0	5	5	136	136	c.407A>C	Somatic	Chronic lymphocytic leukemia	Lymphoid (LYMPH)	MPL_205	DMU	FILO_NGS	2	Variant	NA	0.04
7578461	7578461	NG_017013.2:g.17408G>T	NC_000017.10:g.7578461C>A	NC_000017.11:g.7675143C>A	SNV	GC>TA	Expressed_mutant	Missense_variant	Exonic_mutation	p.Val157Phe	p.Val157Phe	p.Val157Phe	C	A	1	0	0	5	5	157	157	c.469G>T	Somatic	Chronic lymphocytic leukemia	Lymphoid (LYMPH)	MPL_205	DMU	FILO_NGS	2	Certified oncogenic variant	NA	0.03
7577035	7577035	NG_017013.2:g.18834del	NC_000017.10:g.7577035del	NC_000017.11:g.7673717del	DEL	NR	Expressed_mutant_alt_length	Frameshift_variant	Exonic_mutation	p.Ser303AlafsTer42	p.Ser303AlafsTer48	p.Ser303AlafsTer40	CT	C	0	1	0	8	8	303	303	c.903del	Somatic	Chronic lymphocytic leukemia	Lymphoid (LYMPH)	MPL_206	SM	FILO_NGS	1	Variant	NA	0.63
7578461	7578461	NG_017013.2:g.17408G>T	NC_000017.10:g.7578461C>A	NC_000017.11:g.7675143C>A	SNV	GC>TA	Expressed_mutant	Missense_variant	Exonic_mutation	p.Val157Phe	p.Val157Phe	p.Val157Phe	C	A	1	0	0	5	5	157	157	c.469G>T	Somatic	Chronic lymphocytic leukemia	Lymphoid (LYMPH)	NANC_207	MM	FILO_NGS	3	Certified oncogenic variant	NA	0.146
7578449	7578449	NG_017013.2:g.17420G>A	NC_000017.10:g.7578449C>T	NC_000017.11:g.7675131C>T	SNV	GC>AT	Expressed_mutant	Missense_variant	Exonic_mutation	p.Ala161Thr	p.Ala161Thr	p.Ala161Thr	C	T	1	0	0	5	5	161	161	c.481G>A	Somatic	Chronic lymphocytic leukemia	Lymphoid (LYMPH)	NANC_207	MM	FILO_NGS	3	Certified oncogenic variant	NA	0.019
7573976	7573976	NG_017013.2:g.21893A>G	NC_000017.10:g.7573976T>C	NC_000017.11:g.7670658T>C	SNV	AT>GC	Expressed_mutant	Missense_variant	Exonic_mutation	p.Lys351Glu	p.(=)	p.(=)	T	C	1	0	0	10	10	351	351	c.1051A>G	Somatic	Chronic lymphocytic leukemia	Lymphoid (LYMPH)	NANC_207	MM	FILO_NGS	3	Variant	NA	0.045
7578474	7578503	NG_017013.2:g.17366_17395del	NC_000017.10:g.7578474_7578503del	NC_000017.11:g.7675156_7675185del	DEL	NR	Expressed_mutant_alt_length	Inframe_deletion	Exonic_mutation	p.Val143_Pro152del	p.Val143_Pro152del	p.Val143_Pro152del	GCGGGGGTGTGGAATCAACCCACAGCTGCAC	G	0	30	0	5	5	143	152	c.427_456del	Somatic	Chronic lymphocytic leukemia	Lymphoid (LYMPH)	NANC_208	DMU	FILO_NGS	2	Variant	NA	0.19
7577559	7577559	NG_017013.2:g.18310C>T	NC_000017.10:g.7577559G>A	NC_000017.11:g.7674241G>A	SNV	GC>AT	Expressed_mutant	Missense_variant	Exonic_mutation	p.Ser241Phe	p.Ser241Phe	p.Ser241Phe	G	A	1	0	0	7	7	241	241	c.722C>T	Somatic	Chronic lymphocytic leukemia	Lymphoid (LYMPH)	NANC_208	DMU	FILO_NGS	2	Certified oncogenic variant	NA	0.32
7579361	7579361	NG_017013.2:g.16508T>C	NC_000017.10:g.7579361A>G	NC_000017.11:g.7676043A>G	SNV	AT>GC	Expressed_mutant	Missense_variant	Exonic_mutation	p.Phe109Ser	p.Phe109Ser	p.Phe109Ser	A	G	1	0	0	4	4	109	109	c.326T>C	Somatic	Chronic lymphocytic leukemia	Lymphoid (LYMPH)	NANT_209	SM	FILO_NGS	1	Variant	NA	0.3063
7577538	7577538	NG_017013.2:g.18331G>A	NC_000017.10:g.7577538C>T	NC_000017.11:g.7674220C>T	SNV	GC>AT	Expressed_mutant	Missense_variant	Exonic_mutation	p.Arg248Gln	p.Arg248Gln	p.Arg248Gln	C	T	1	0	0	7	7	248	248	c.743G>A	Somatic	Chronic lymphocytic leukemia	Lymphoid (LYMPH)	nAVC_100	SM	FILO_NGS	1	Certified oncogenic variant	NA	0.0736
7578455	7578459	NG_017013.2:g.17412_17416del	NC_000017.10:g.7578455_7578459del	NC_000017.11:g.7675137_7675141del	DEL	NR	Expressed_mutant_alt_length	Frameshift_variant	Exonic_mutation	p.Arg158HisfsTer21	p.Arg158HisfsTer21	p.Arg158HisfsTer21	TGGCGC	T	0	5	0	5	5	158	159	c.473_477del	Somatic	Chronic lymphocytic leukemia	Lymphoid (LYMPH)	nAVC_101	SM	FILO_NGS	1	Variant	NA	0.8944
7578401	7578401	NG_017013.2:g.17468C>A	NC_000017.10:g.7578401G>T	NC_000017.11:g.7675083G>T	SNV	GC>TA	Expressed_mutant	Missense_variant	Exonic_mutation	p.Pro177Thr	p.Pro177Thr	p.Pro177Thr	G	T	1	0	0	5	5	177	177	c.529C>A	Somatic	Chronic lymphocytic leukemia	Lymphoid (LYMPH)	nAVC_102	SM	FILO_NGS	1	Variant	NA	0.0811
7578406	7578406	NG_017013.2:g.17463G>A	NC_000017.10:g.7578406C>T	NC_000017.11:g.7675088C>T	SNV	GC>AT	Expressed_mutant	Missense_variant	Exonic_mutation	p.Arg175His	p.Arg175His	p.Arg175His	C	T	1	0	0	5	5	175	175	c.524G>A	Somatic	Chronic lymphocytic leukemia	Lymphoid (LYMPH)	nAVC_103	SM	FILO_NGS	1	Certified oncogenic variant	NA	0.0865
7577538	7577538	NG_017013.2:g.18331G>A	NC_000017.10:g.7577538C>T	NC_000017.11:g.7674220C>T	SNV	GC>AT	Expressed_mutant	Missense_variant	Exonic_mutation	p.Arg248Gln	p.Arg248Gln	p.Arg248Gln	C	T	1	0	0	7	7	248	248	c.743G>A	Somatic	Chronic lymphocytic leukemia	Lymphoid (LYMPH)	nAVC_104	SM	FILO_NGS	1	Certified oncogenic variant	NA	0.8574
7577111	7577111	NG_017013.2:g.18758C>G	NC_000017.10:g.7577111G>C	NC_000017.11:g.7673793G>C	SNV	GC>CG	Expressed_mutant	Missense_variant	Exonic_mutation	p.Ala276Gly	p.Ala276Gly	p.Ala276Gly	G	C	1	0	0	8	8	276	276	c.827C>G	Somatic	Chronic lymphocytic leukemia	Lymphoid (LYMPH)	nAVC_105	SM	FILO_NGS	1	Certified oncogenic variant	NA	0.8625
7578492	7578492	NG_017013.2:g.17377G>A	NC_000017.10:g.7578492C>T	NC_000017.11:g.7675174C>T	SNV	GC>AT	Expressed_mutant_alt_length	Nonsense_variant	Exonic_mutation	p.Trp146Ter	p.Trp146Ter	p.Trp146Ter	C	T	1	0	0	5	5	146	146	c.438G>A	Somatic	Chronic lymphocytic leukemia	Lymphoid (LYMPH)	nAVC_106	SM	FILO_NGS	1	Variant	NA	0.3297
7577106	7577106	NG_017013.2:g.18763C>T	NC_000017.10:g.7577106G>A	NC_000017.11:g.7673788G>A	SNV	GC>AT	Expressed_mutant	Missense_variant	Exonic_mutation	p.Pro278Ser	p.Pro278Ser	p.Pro278Ser	G	A	1	0	0	8	8	278	278	c.832C>T	Somatic	Chronic lymphocytic leukemia	Lymphoid (LYMPH)	nAVC_107	DMU	FILO_NGS	2	Variant	NA	0.352
7576928	7576928	NG_017013.2:g.18941A>T	NC_000017.10:g.7576928T>A	NC_000017.11:g.7673610T>A	SNV	AT>TA	Protein_status_unknown	Splice_acceptor_variant	Intronic_mutation	p.?	p.?	p.?	T	A	1	0	0	Intron_08_SA	Intron_08_SA	Splice	Splice	c.920-2A>T	Somatic	Chronic lymphocytic leukemia	Lymphoid (LYMPH)	nAVC_107	DMU	FILO_NGS	2	Variant	Intron_8_Acceptor_site_-2	0.014
7577503	7577503	NG_017013.2:g.18366del	NC_000017.10:g.7577503del	NC_000017.11:g.7674185del	DEL	NR	Expressed_mutant_alt_length	frameshift_variant	Exonic_mutation	p.Ser260ProfsTer85	p.Ser260ProfsTer91	p.Ser260ProfsTer83	GA	G	0	1	0	7	7	260	260	c.778del	Somatic	Chronic lymphocytic leukemia	Lymphoid (LYMPH)	nAVC_108	SM	FILO_NGS	1	Variant	NA	0.0336
7577568	7577568	NG_017013.2:g.18301G>A	NC_000017.10:g.7577568C>T	NC_000017.11:g.7674250C>T	SNV	GC>AT	Expressed_mutant	Missense_variant	Exonic_mutation	p.Cys238Tyr	p.Cys238Tyr	p.Cys238Tyr	C	T	1	0	0	7	7	238	238	c.713G>A	Somatic	Chronic lymphocytic leukemia	Lymphoid (LYMPH)	nAVC_109	SM	FILO_NGS	1	Certified oncogenic variant	NA	0.8155
7578433	7578442	NG_017013.2:g.17430_17439del	NC_000017.10:g.7578433_7578442del	NC_000017.11:g.7675115_7675124del	DEL	NR	Expressed_mutant_alt_length	Frameshift_variant	Exonic_mutation	p.Lys164SerfsTer3	p.Lys164SerfsTer3	p.Lys164SerfsTer3	CTGTGACTGCT	C	0	10	0	5	5	164	167	c.491_500del	Somatic	Chronic lymphocytic leukemia	Lymphoid (LYMPH)	nAVC_110	DMU	FILO_NGS	2	Variant	NA	0.022
7578290	7578290	NG_017013.2:g.17579G>A	NC_000017.10:g.7578290C>T	NC_000017.11:g.7674972C>T	SNV	GC>AT	Protein_status_unknown	Splice_acceptor_variant	Intronic_mutation	p.?	p.?	p.?	C	T	1	0	0	Intron_05_SA	Intron_05_SA	Splice	Splice	c.560-1G>A	Somatic	Chronic lymphocytic leukemia	Lymphoid (LYMPH)	nAVC_110	DMU	FILO_NGS	2	Variant	Intron_5_Acceptor_site_-1	0.031
7577559	7577559	NG_017013.2:g.18310C>T	NC_000017.10:g.7577559G>A	NC_000017.11:g.7674241G>A	SNV	GC>AT	Expressed_mutant	Missense_variant	Exonic_mutation	p.Ser241Phe	p.Ser241Phe	p.Ser241Phe	G	A	1	0	0	7	7	241	241	c.722C>T	Somatic	Chronic lymphocytic leukemia	Lymphoid (LYMPH)	nAVC_111	SM	FILO_NGS	1	Certified oncogenic variant	NA	0.0125
7578271	7578271	NG_017013.2:g.17598A>G	NC_000017.10:g.7578271T>C	NC_000017.11:g.7674953T>C	SNV	AT>GC	Expressed_mutant	Missense_variant	Exonic_mutation	p.His193Arg	p.His193Arg	p.His193Arg	T	C	1	0	0	6	6	193	193	c.578A>G	Somatic	Chronic lymphocytic leukemia	Lymphoid (LYMPH)	nAVC_112	SM	FILO_NGS	1	Certified oncogenic variant	NA	0.4492
7577115	7577115	NG_017013.2:g.18754T>C	NC_000017.10:g.7577115A>G	NC_000017.11:g.7673797A>G	SNV	AT>GC	Expressed_mutant	Missense_variant	Exonic_mutation	p.Cys275Arg	p.Cys275Arg	p.Cys275Arg	A	G	1	0	0	8	8	275	275	c.823T>C	Somatic	Chronic lymphocytic leukemia	Lymphoid (LYMPH)	nAVC_113	SM	FILO_NGS	1	Variant	NA	0.0141
7578448	7578448	NG_017013.2:g.17421C>A	NC_000017.10:g.7578448G>T	NC_000017.11:g.7675130G>T	SNV	GC>TA	Expressed_mutant	Missense_variant	Exonic_mutation	p.Ala161Asp	p.Ala161Asp	p.Ala161Asp	G	T	1	0	0	5	5	161	161	c.482C>A	Somatic	Chronic lymphocytic leukemia	Lymphoid (LYMPH)	nAVC_114	SM	FILO_NGS	1	Variant	NA	0.9122
7577094	7577094	NG_017013.2:g.18775C>T	NC_000017.10:g.7577094G>A	NC_000017.11:g.7673776G>A	SNV	GC>AT	Expressed_mutant	Missense_variant	Exonic_mutation	p.Arg282Trp	p.Arg282Trp	p.Arg282Trp	G	A	1	0	0	8	8	282	282	c.844C>T	Somatic	Chronic lymphocytic leukemia	Lymphoid (LYMPH)	nAVC_115	SM	FILO_NGS	1	Certified oncogenic variant	NA	0.1353
7579414	7579414	NG_017013.2:g.16455G>A	NC_000017.10:g.7579414C>T	NC_000017.11:g.7676096C>T	SNV	GC>AT	Expressed_mutant_alt_length	Nonsense_variant	Exonic_mutation	p.Trp91Ter	p.Trp91Ter	p.Trp91Ter	C	T	1	0	0	4	4	91	91	c.273G>A	Somatic	Chronic lymphocytic leukemia	Lymphoid (LYMPH)	nAVC_116	SM	FILO_NGS	1	Variant	NA	0.7613
7578265	7578265	NG_017013.2:g.17604T>C	NC_000017.10:g.7578265A>G	NC_000017.11:g.7674947A>G	SNV	AT>GC	Expressed_mutant	Missense_variant	Exonic_mutation	p.Ile195Thr	p.Ile195Thr	p.Ile195Thr	A	G	1	0	0	6	6	195	195	c.584T>C	Somatic	Chronic lymphocytic leukemia	Lymphoid (LYMPH)	nAVC_117	SM	FILO_NGS	1	Certified oncogenic variant	NA	0.053
7577539	7577539	NG_017013.2:g.18330C>T	NC_000017.10:g.7577539G>A	NC_000017.11:g.7674221G>A	SNV	GC>AT	Expressed_mutant	Missense_variant	Exonic_mutation	p.Arg248Trp	p.Arg248Trp	p.Arg248Trp	G	A	1	0	0	7	7	248	248	c.742C>T	Somatic	Chronic lymphocytic leukemia	Lymphoid (LYMPH)	nAVC_118	SM	FILO_NGS	1	Certified oncogenic variant	NA	0.4081
7578535	7578535	NG_017013.2:g.17334A>G	NC_000017.10:g.7578535T>C	NC_000017.11:g.7675217T>C	SNV	AT>GC	Expressed_mutant	Missense_variant	Exonic_mutation	p.Lys132Arg	p.Lys132Arg	p.Lys132Arg	T	C	1	0	0	5	5	132	132	c.395A>G	Somatic	Chronic lymphocytic leukemia	Lymphoid (LYMPH)	nAVC_119	DMU	FILO_NGS	2	Variant	NA	0.0725
7578247	7578247	NG_017013.2:g.17622T>A	NC_000017.10:g.7578247A>T	NC_000017.11:g.7674929A>T	SNV	AT>TA	Expressed_mutant_alt_length	Nonsense_variant	Exonic_mutation	p.Leu201Ter	p.Leu201Ter	p.Leu201Ter	A	T	1	0	0	6	6	201	201	c.602T>A	Somatic	Chronic lymphocytic leukemia	Lymphoid (LYMPH)	nAVC_119	DMU	FILO_NGS	2	Variant	NA	0.0541
7577538	7577538	NG_017013.2:g.18331G>A	NC_000017.10:g.7577538C>T	NC_000017.11:g.7674220C>T	SNV	GC>AT	Expressed_mutant	Missense_variant	Exonic_mutation	p.Arg248Gln	p.Arg248Gln	p.Arg248Gln	C	T	1	0	0	7	7	248	248	c.743G>A	Somatic	Chronic lymphocytic leukemia	Lymphoid (LYMPH)	nAVC_120	SM	FILO_NGS	1	Certified oncogenic variant	NA	0.9835
7578530	7578530	NG_017013.2:g.17339T>G	NC_000017.10:g.7578530A>C	NC_000017.11:g.7675212A>C	SNV	AT>CG	Expressed_mutant	Missense_variant	Exonic_mutation	p.Phe134Val	p.Phe134Val	p.Phe134Val	A	C	1	0	0	5	5	134	134	c.400T>G	Somatic	Chronic lymphocytic leukemia	Lymphoid (LYMPH)	nAVC_121	SM	FILO_NGS	1	Variant	NA	0.0217
7578484	7578485	NG_017013.2:g.17384_17385del	NC_000017.10:g.7578484_7578485del	NC_000017.11:g.7675166_7675167del	DEL	NR	Expressed_mutant_alt_length	Frameshift_variant	Exonic_mutation	p.Ser149HisfsTer31	p.Ser149HisfsTer31	p.Ser149HisfsTer31	GGA	G	0	2	0	5	5	149	149	c.445_446del	Somatic	Chronic lymphocytic leukemia	Lymphoid (LYMPH)	nAVC_122	SM	FILO_NGS	1	Variant	NA	0.0146
7579377	7579377	NG_017013.2:g.16492C>T	NC_000017.10:g.7579377G>A	NC_000017.11:g.7676059G>A	SNV	GC>AT	Expressed_mutant_alt_length	Nonsense_variant	Exonic_mutation	p.Gln104Ter	p.Gln104Ter	p.Gln104Ter	G	A	1	0	0	4	4	104	104	c.310C>T	Somatic	Chronic lymphocytic leukemia	Lymphoid (LYMPH)	nAVC_123	SM	FILO_NGS	1	Variant	NA	0.1393
7577106	7577106	NG_017013.2:g.18763C>T	NC_000017.10:g.7577106G>A	NC_000017.11:g.7673788G>A	SNV	GC>AT	Expressed_mutant	Missense_variant	Exonic_mutation	p.Pro278Ser	p.Pro278Ser	p.Pro278Ser	G	A	1	0	0	8	8	278	278	c.832C>T	Somatic	Chronic lymphocytic leukemia	Lymphoid (LYMPH)	nAVC_124	SM	FILO_NGS	1	Variant	NA	0.057
7578406	7578406	NG_017013.2:g.17463G>A	NC_000017.10:g.7578406C>T	NC_000017.11:g.7675088C>T	SNV	GC>AT	Expressed_mutant	Missense_variant	Exonic_mutation	p.Arg175His	p.Arg175His	p.Arg175His	C	T	1	0	0	5	5	175	175	c.524G>A	Somatic	Chronic lymphocytic leukemia	Lymphoid (LYMPH)	nAVC_125	MM	FILO_NGS	3	Certified oncogenic variant	NA	0.038
7577539	7577539	NG_017013.2:g.18330C>T	NC_000017.10:g.7577539G>A	NC_000017.11:g.7674221G>A	SNV	GC>AT	Expressed_mutant	Missense_variant	Exonic_mutation	p.Arg248Trp	p.Arg248Trp	p.Arg248Trp	G	A	1	0	0	7	7	248	248	c.742C>T	Somatic	Chronic lymphocytic leukemia	Lymphoid (LYMPH)	nAVC_125	MM	FILO_NGS	3	Certified oncogenic variant	NA	0.0355
7577121	7577121	NG_017013.2:g.18748C>T	NC_000017.10:g.7577121G>A	NC_000017.11:g.7673803G>A	SNV	GC>AT	Expressed_mutant	Missense_variant	Exonic_mutation	p.Arg273Cys	p.Arg273Cys	p.Arg273Cys	G	A	1	0	0	8	8	273	273	c.817C>T	Somatic	Chronic lymphocytic leukemia	Lymphoid (LYMPH)	nAVC_125	MM	FILO_NGS	3	Certified oncogenic variant	NA	0.405
7577538	7577538	NG_017013.2:g.18331G>A	NC_000017.10:g.7577538C>T	NC_000017.11:g.7674220C>T	SNV	GC>AT	Expressed_mutant	Missense_variant	Exonic_mutation	p.Arg248Gln	p.Arg248Gln	p.Arg248Gln	C	T	1	0	0	7	7	248	248	c.743G>A	Somatic	Chronic lymphocytic leukemia	Lymphoid (LYMPH)	nAVC_126	SM	FILO_NGS	1	Certified oncogenic variant	NA	0.8189
7578388	7578388	NG_017013.2:g.17481G>C	NC_000017.10:g.7578388C>G	NC_000017.11:g.7675070C>G	SNV	GC>CG	Expressed_mutant	Missense_variant	Exonic_mutation	p.Arg181Pro	p.Arg181Pro	p.Arg181Pro	C	G	1	0	0	5	5	181	181	c.542G>C	Somatic	Chronic lymphocytic leukemia	Lymphoid (LYMPH)	nAVC_127	SM	FILO_NGS	1	Variant	NA	0.0411
7578406	7578406	NG_017013.2:g.17463G>C	NC_000017.10:g.7578406C>G	NC_000017.11:g.7675088C>G	SNV	GC>CG	Expressed_mutant	Missense_variant	Exonic_mutation	p.Arg175Pro	p.Arg175Pro	p.Arg175Pro	C	G	1	0	0	5	5	175	175	c.524G>C	Somatic	Chronic lymphocytic leukemia	Lymphoid (LYMPH)	nAVC_128	DMU	FILO_NGS	2	Variant	NA	0.1369
7577545	7577545	NG_017013.2:g.18324A>G	NC_000017.10:g.7577545T>C	NC_000017.11:g.7674227T>C	SNV	AT>GC	Expressed_mutant	Missense_variant	Exonic_mutation	p.Met246Val	p.Met246Val	p.Met246Val	T	C	1	0	0	7	7	246	246	c.736A>G	Somatic	Chronic lymphocytic leukemia	Lymphoid (LYMPH)	nAVC_128	DMU	FILO_NGS	2	Certified oncogenic variant	NA	0.1435
7577581	7577581	NG_017013.2:g.18288T>C	NC_000017.10:g.7577581A>G	NC_000017.11:g.7674263A>G	SNV	AT>GC	Expressed_mutant	Missense_variant	Exonic_mutation	p.Tyr234His	p.Tyr234His	p.Tyr234His	A	G	1	0	0	7	7	234	234	c.700T>C	Somatic	Chronic lymphocytic leukemia	Lymphoid (LYMPH)	nAVC_129	MM	FILO_NGS	4	Variant	NA	0.013
7577580	7577580	NG_017013.2:g.18289A>G	NC_000017.10:g.7577580T>C	NC_000017.11:g.7674262T>C	SNV	AT>GC	Expressed_mutant	Missense_variant	Exonic_mutation	p.Tyr234Cys	p.Tyr234Cys	p.Tyr234Cys	T	C	1	0	0	7	7	234	234	c.701A>G	Somatic	Chronic lymphocytic leukemia	Lymphoid (LYMPH)	nAVC_129	MM	FILO_NGS	4	Certified oncogenic variant	NA	0.0175
7577117	7577117	NG_017013.2:g.18752T>G	NC_000017.10:g.7577117A>C	NC_000017.11:g.7673799A>C	SNV	AT>CG	Expressed_mutant	Missense_variant	Exonic_mutation	p.Val274Gly	p.Val274Gly	p.Val274Gly	A	C	1	0	0	8	8	274	274	c.821T>G	Somatic	Chronic lymphocytic leukemia	Lymphoid (LYMPH)	nAVC_129	MM	FILO_NGS	4	Variant	NA	0.0406
7576891	7576891	NG_017013.2:g.18978A>T	NC_000017.10:g.7576891T>A	NC_000017.11:g.7673573T>A	SNV	AT>TA	Expressed_mutant_alt_length	Nonsense_variant	Exonic_mutation	p.Lys319Ter	p.Lys319Ter	p.Lys319Ter	T	A	1	0	0	9	9	319	319	c.955A>T	Somatic	Chronic lymphocytic leukemia	Lymphoid (LYMPH)	nAVC_129	MM	FILO_NGS	4	Variant	NA	0.0581
7579575	7579575	NG_017013.2:g.16294C>T	NC_000017.10:g.7579575G>A	NC_000017.11:g.7676257G>A	SNV	GC>AT	Expressed_mutant_alt_length	Nonsense_variant	Exonic_mutation	p.Gln38Ter	p.Gln38Ter	p.Gln38Ter	G	A	1	0	0	4	4	38	38	c.112C>T	Somatic	Chronic lymphocytic leukemia	Lymphoid (LYMPH)	nAVC_130	DMU	FILO_NGS	2	Variant	NA	0.0381
7578454	7578454	NG_017013.2:g.17415C>T	NC_000017.10:g.7578454G>A	NC_000017.11:g.7675136G>A	SNV	GC>AT	Expressed_mutant	Missense_variant	Exonic_mutation	p.Ala159Val	p.Ala159Val	p.Ala159Val	G	A	1	0	0	5	5	159	159	c.476C>T	Somatic	Chronic lymphocytic leukemia	Lymphoid (LYMPH)	nAVC_130	DMU	FILO_NGS	2	Variant	NA	0.838
7578275	7578275	NG_017013.2:g.17594C>T	NC_000017.10:g.7578275G>A	NC_000017.11:g.7674957G>A	SNV	GC>AT	Expressed_mutant_alt_length	Nonsense_variant	Exonic_mutation	p.Gln192Ter	p.Gln192Ter	p.Gln192Ter	G	A	1	0	0	6	6	192	192	c.574C>T	Somatic	Chronic lymphocytic leukemia	Lymphoid (LYMPH)	nAVC_131	SM	FILO_NGS	1	Variant	NA	0.049
7579310	7579310	NG_017013.2:g.16559T>G	NC_000017.10:g.7579310A>C	NC_000017.11:g.7675992A>C	SNV	AT>CG	Protein_status_unknown	Splice_donor_variant	Intronic_mutation	p.?	p.?	p.?	A	C	1	0	0	Intron_04_SD	Intron_04_SD	Splice	Splice	c.375+2T>G	Somatic	Chronic lymphocytic leukemia	Lymphoid (LYMPH)	nAVC_132	MM	FILO_NGS	3	Variant	Intron_4_Donor_site_+2	0.0787
7578526	7578526	NG_017013.2:g.17343G>A	NC_000017.10:g.7578526C>T	NC_000017.11:g.7675208C>T	SNV	GC>AT	Expressed_mutant	Missense_variant	Exonic_mutation	p.Cys135Tyr	p.Cys135Tyr	p.Cys135Tyr	C	T	1	0	0	5	5	135	135	c.404G>A	Somatic	Chronic lymphocytic leukemia	Lymphoid (LYMPH)	nAVC_132	MM	FILO_NGS	3	Certified oncogenic variant	NA	0.05
7577534	7577534	NG_017013.2:g.18335G>T	NC_000017.10:g.7577534C>A	NC_000017.11:g.7674216C>A	SNV	GC>TA	Expressed_mutant	Missense_variant	Exonic_mutation	p.Arg249Ser	p.Arg249Ser	p.Arg249Ser	C	A	1	0	0	7	7	249	249	c.747G>T	Somatic	Chronic lymphocytic leukemia	Lymphoid (LYMPH)	nAVC_132	MM	FILO_NGS	3	Certified oncogenic variant	NA	0.0614
7578535	7578535	NG_017013.2:g.17334A>G	NC_000017.10:g.7578535T>C	NC_000017.11:g.7675217T>C	SNV	AT>GC	Expressed_mutant	Missense_variant	Exonic_mutation	p.Lys132Arg	p.Lys132Arg	p.Lys132Arg	T	C	1	0	0	5	5	132	132	c.395A>G	Somatic	Chronic lymphocytic leukemia	Lymphoid (LYMPH)	nAVC_133	MM	FILO_NGS	6	Variant	NA	0.0186
7578280	7578280	NG_017013.2:g.17589C>T	NC_000017.10:g.7578280G>A	NC_000017.11:g.7674962G>A	SNV	GC>AT	Expressed_mutant	Missense_variant	Exonic_mutation	p.Pro190Leu	p.Pro190Leu	p.Pro190Leu	G	A	1	0	0	6	6	190	190	c.569C>T	Somatic	Chronic lymphocytic leukemia	Lymphoid (LYMPH)	nAVC_133	MM	FILO_NGS	6	Variant	NA	0.4029
7578208	7578208	NG_017013.2:g.17661A>G	NC_000017.10:g.7578208T>C	NC_000017.11:g.7674890T>C	SNV	AT>GC	Expressed_mutant	Missense_variant	Exonic_mutation	p.His214Arg	p.His214Arg	p.His214Arg	T	C	1	0	0	6	6	214	214	c.641A>G	Somatic	Chronic lymphocytic leukemia	Lymphoid (LYMPH)	nAVC_133	MM	FILO_NGS	6	Variant	NA	0.0125
7577610	7577610	NG_017013.2:g.18259A>T	NC_000017.10:g.7577610T>A	NC_000017.11:g.7674292T>A	SNV	AT>TA	Protein_status_unknown	Splice_acceptor_variant	Intronic_mutation	p.?	p.?	p.?	T	A	1	0	0	Intron_06_SA	Intron_06_SA	Splice	Splice	c.673-2A>T	Somatic	Chronic lymphocytic leukemia	Lymphoid (LYMPH)	nAVC_133	MM	FILO_NGS	6	Variant	Intron_6_Acceptor_site_-2	0.073
7577580	7577580	NG_017013.2:g.18289A>G	NC_000017.10:g.7577580T>C	NC_000017.11:g.7674262T>C	SNV	AT>GC	Expressed_mutant	Missense_variant	Exonic_mutation	p.Tyr234Cys	p.Tyr234Cys	p.Tyr234Cys	T	C	1	0	0	7	7	234	234	c.701A>G	Somatic	Chronic lymphocytic leukemia	Lymphoid (LYMPH)	nAVC_133	MM	FILO_NGS	6	Certified oncogenic variant	NA	0.037
7577565	7577565	NG_017013.2:g.18304A>T	NC_000017.10:g.7577565T>A	NC_000017.11:g.7674247T>A	SNV	AT>TA	Expressed_mutant	Missense_variant	Exonic_mutation	p.Asn239Ile	p.Asn239Ile	p.Asn239Ile	T	A	1	0	0	7	7	239	239	c.716A>T	Somatic	Chronic lymphocytic leukemia	Lymphoid (LYMPH)	nAVC_133	MM	FILO_NGS	6	Variant	NA	0.0246
7578532	7578532	NG_017013.2:g.17337T>G	NC_000017.10:g.7578532A>C	NC_000017.11:g.7675214A>C	SNV	AT>CG	Expressed_mutant	Missense_variant	Exonic_mutation	p.Met133Arg	p.Met133Arg	p.Met133Arg	A	C	1	0	0	5	5	133	133	c.398T>G	Somatic	Chronic lymphocytic leukemia	Lymphoid (LYMPH)	nAVC_134	SM	FILO_NGS	1	Variant	NA	0.0907
7578271	7578271	NG_017013.2:g.17598A>G	NC_000017.10:g.7578271T>C	NC_000017.11:g.7674953T>C	SNV	AT>GC	Expressed_mutant	Missense_variant	Exonic_mutation	p.His193Arg	p.His193Arg	p.His193Arg	T	C	1	0	0	6	6	193	193	c.578A>G	Somatic	Chronic lymphocytic leukemia	Lymphoid (LYMPH)	nAVC_135	DMU	FILO_NGS	2	Certified oncogenic variant	NA	0.056
7578223	7578224	NG_017013.2:g.17646_17647del	NC_000017.10:g.7578223_7578224del	NC_000017.11:g.7674905_7674906del	DEL	NR	Expressed_mutant_alt_length	Frameshift_variant	Exonic_mutation	p.Arg209LysfsTer6	p.Arg209LysfsTer6	p.Arg209LysfsTer6	TTC	T	0	2	0	6	6	209	209	c.626_627del	Somatic	Chronic lymphocytic leukemia	Lymphoid (LYMPH)	nAVC_135	DMU	FILO_NGS	2	Variant	NA	0.6472
7578432	7578432	NG_017013.2:g.17437dup	NC_000017.10:g.7578432dup	NC_000017.11:g.7675114dup	DUP	NR	Expressed_mutant_alt_length	Frameshift_variant	Exonic_mutation	p.Gln167ThrfsTer14	p.Gln167ThrfsTer14	p.Gln167ThrfsTer14	G	GT	0	0	1	5	5	166	166	c.498dup	Somatic	Chronic lymphocytic leukemia	Lymphoid (LYMPH)	nAVC_136	SM	FILO_NGS	1	Variant	NA	0.77
7578203	7578203	NG_017013.2:g.17666G>A	NC_000017.10:g.7578203C>T	NC_000017.11:g.7674885C>T	SNV	GC>AT	Expressed_mutant	Missense_variant	Exonic_mutation	p.Val216Met	p.Val216Met	p.Val216Met	C	T	1	0	0	6	6	216	216	c.646G>A	Somatic	Chronic lymphocytic leukemia	Lymphoid (LYMPH)	nAVC_137	SM	FILO_NGS	1	Certified oncogenic variant	NA	0.889
7577121	7577121	NG_017013.2:g.18748C>T	NC_000017.10:g.7577121G>A	NC_000017.11:g.7673803G>A	SNV	GC>AT	Expressed_mutant	Missense_variant	Exonic_mutation	p.Arg273Cys	p.Arg273Cys	p.Arg273Cys	G	A	1	0	0	8	8	273	273	c.817C>T	Somatic	Chronic lymphocytic leukemia	Lymphoid (LYMPH)	nAVC_138	SM	FILO_NGS	1	Certified oncogenic variant	NA	0.1235
7578490	7578490	NG_017013.2:g.17379T>G	NC_000017.10:g.7578490A>C	NC_000017.11:g.7675172A>C	SNV	AT>CG	Expressed_mutant	Missense_variant	Exonic_mutation	p.Val147Gly	p.Val147Gly	p.Val147Gly	A	C	1	0	0	5	5	147	147	c.440T>G	Somatic	Chronic lymphocytic leukemia	Lymphoid (LYMPH)	nAVC_139	SM	FILO_NGS	1	Variant	NA	0.3229
7577548	7577548	NG_017013.2:g.18321G>A	NC_000017.10:g.7577548C>T	NC_000017.11:g.7674230C>T	SNV	GC>AT	Expressed_mutant	Missense_variant	Exonic_mutation	p.Gly245Ser	p.Gly245Ser	p.Gly245Ser	C	T	1	0	0	7	7	245	245	c.733G>A	Somatic	Chronic lymphocytic leukemia	Lymphoid (LYMPH)	nAVC_140	SM	FILO_NGS	1	Certified oncogenic variant	NA	0.3625
7578554	7578554	NG_017013.2:g.17315T>G	NC_000017.10:g.7578554A>C	NC_000017.11:g.7675236A>C	SNV	AT>CG	Expressed_mutant	Missense_variant	Exonic_mutation	p.Tyr126Asp	p.Tyr126Asp	p.Tyr126Asp	A	C	1	0	0	5	5	126	126	c.376T>G	Somatic	Chronic lymphocytic leukemia	Lymphoid (LYMPH)	nAVC_141	SM	FILO_NGS	1	Variant	LBE_Close_Exonic_mutation_5_end_2	0.487
7574004	7574004	NG_017013.2:g.21866del	NC_000017.10:g.7574004del	NC_000017.11:g.7670686del	DEL	NR	Expressed_mutant_alt_length	frameshift_variant	Exonic_mutation	p.Arg342GlufsTer3	p.(=)	p.(=)	CG	C	0	1	0	10	10	342	342	c.1024del	Somatic	Chronic lymphocytic leukemia	Lymphoid (LYMPH)	nAVC_142	SM	FILO_NGS	1	Variant	NA	0.8072
7577580	7577580	NG_017013.2:g.18289A>G	NC_000017.10:g.7577580T>C	NC_000017.11:g.7674262T>C	SNV	AT>GC	Expressed_mutant	Missense_variant	Exonic_mutation	p.Tyr234Cys	p.Tyr234Cys	p.Tyr234Cys	T	C	1	0	0	7	7	234	234	c.701A>G	Somatic	Chronic lymphocytic leukemia	Lymphoid (LYMPH)	nAVC_143	DMU	FILO_NGS	2	Certified oncogenic variant	NA	0.1358
7577534	7577534	NG_017013.2:g.18335G>T	NC_000017.10:g.7577534C>A	NC_000017.11:g.7674216C>A	SNV	GC>TA	Expressed_mutant	Missense_variant	Exonic_mutation	p.Arg249Ser	p.Arg249Ser	p.Arg249Ser	C	A	1	0	0	7	7	249	249	c.747G>T	Somatic	Chronic lymphocytic leukemia	Lymphoid (LYMPH)	nAVC_143	DMU	FILO_NGS	2	Certified oncogenic variant	NA	0.4433
7578383	7578384	NG_017013.2:g.17486_17487del	NC_000017.10:g.7578383_7578384del	NC_000017.11:g.7675065_7675066del	DEL	NR	Expressed_mutant_alt_length	Frameshift_variant	Exonic_mutation	p.Ser183ArgfsTer2	p.Ser183ArgfsTer2	p.Ser183ArgfsTer2	TGA	T	0	2	0	5	5	183	183	c.547_548del	Somatic	Chronic lymphocytic leukemia	Lymphoid (LYMPH)	nAVC_144	MM	FILO_NGS	7	Variant	NA	0.0779
7578236	7578236	NG_017013.2:g.17633T>C	NC_000017.10:g.7578236A>G	NC_000017.11:g.7674918A>G	SNV	AT>GC	Expressed_mutant	Missense_variant	Exonic_mutation	p.Tyr205His	p.Tyr205His	p.Tyr205His	A	G	1	0	0	6	6	205	205	c.613T>C	Somatic	Chronic lymphocytic leukemia	Lymphoid (LYMPH)	nAVC_144	MM	FILO_NGS	7	Variant	NA	0.019
7578211	7578211	NG_017013.2:g.17658G>A	NC_000017.10:g.7578211C>T	NC_000017.11:g.7674893C>T	SNV	GC>AT	Expressed_mutant	Missense_variant	Exonic_mutation	p.Arg213Gln	p.Arg213Gln	p.Arg213Gln	C	T	1	0	0	6	6	213	213	c.638G>A	Somatic	Chronic lymphocytic leukemia	Lymphoid (LYMPH)	nAVC_144	MM	FILO_NGS	7	Certified oncogenic variant	NA	0.0841
7577123	7577123	NG_017013.2:g.18746T>A	NC_000017.10:g.7577123A>T	NC_000017.11:g.7673805A>T	SNV	AT>TA	Expressed_mutant	Missense_variant	Exonic_mutation	p.Val272Glu	p.Val272Glu	p.Val272Glu	A	T	1	0	0	8	8	272	272	c.815T>A	Somatic	Chronic lymphocytic leukemia	Lymphoid (LYMPH)	nAVC_144	MM	FILO_NGS	7	Variant	NA	0.0211
7577108	7577108	NG_017013.2:g.18761G>A	NC_000017.10:g.7577108C>T	NC_000017.11:g.7673790C>T	SNV	GC>AT	Expressed_mutant	Missense_variant	Exonic_mutation	p.Cys277Tyr	p.Cys277Tyr	p.Cys277Tyr	C	T	1	0	0	8	8	277	277	c.830G>A	Somatic	Chronic lymphocytic leukemia	Lymphoid (LYMPH)	nAVC_144	MM	FILO_NGS	7	Variant	NA	0.021
7577105	7577105	NG_017013.2:g.18764C>T	NC_000017.10:g.7577105G>A	NC_000017.11:g.7673787G>A	SNV	GC>AT	Expressed_mutant	Missense_variant	Exonic_mutation	p.Pro278Leu	p.Pro278Leu	p.Pro278Leu	G	A	1	0	0	8	8	278	278	c.833C>T	Somatic	Chronic lymphocytic leukemia	Lymphoid (LYMPH)	nAVC_144	MM	FILO_NGS	7	Variant	NA	0.0145
7576852	7576852	NG_017013.2:g.19017G>T	NC_000017.10:g.7576852C>A	NC_000017.11:g.7673534C>A	SNV	GC>TA	Protein_status_unknown	Splice_donor_variant	Intronic_mutation	p.?	p.?	p.?	C	A	1	0	0	Intron_09_SD	Intron_09_SD	Splice	Splice	c.993+1G>T	Somatic	Chronic lymphocytic leukemia	Lymphoid (LYMPH)	nAVC_144	MM	FILO_NGS	7	Variant	Intron_9_Donor_site_+1	0.015
7578226	7578226	NG_017013.2:g.17643A>T	NC_000017.10:g.7578226T>A	NC_000017.11:g.7674908T>A	SNV	AT>TA	Expressed_mutant	Missense_variant	Exonic_mutation	p.Asp208Val	p.Asp208Val	p.Asp208Val	T	A	1	0	0	6	6	208	208	c.623A>T	Somatic	Chronic lymphocytic leukemia	Lymphoid (LYMPH)	nAVC_145	SM	FILO_NGS	1	Variant	NA	0.0131
7577548	7577548	NG_017013.2:g.18321G>T	NC_000017.10:g.7577548C>A	NC_000017.11:g.7674230C>A	SNV	GC>TA	Expressed_mutant	Missense_variant	Exonic_mutation	p.Gly245Cys	p.Gly245Cys	p.Gly245Cys	C	A	1	0	0	7	7	245	245	c.733G>T	Somatic	Chronic lymphocytic leukemia	Lymphoid (LYMPH)	nAVC_146	DMU	FILO_NGS	2	Certified oncogenic variant	NA	0.0155
7577128	7577128	NG_017013.2:g.18741T>G	NC_000017.10:g.7577128A>C	NC_000017.11:g.7673810A>C	SNV	AT>CG	Expressed_mutant	Missense_variant	Exonic_mutation	p.Phe270Leu	p.Phe270Leu	p.Phe270Leu	A	C	1	0	0	8	8	270	270	c.810T>G	Somatic	Chronic lymphocytic leukemia	Lymphoid (LYMPH)	nAVC_146	DMU	FILO_NGS	2	Variant	NA	0.073
7577570	7577570	NG_017013.2:g.18299G>T	NC_000017.10:g.7577570C>A	NC_000017.11:g.7674252C>A	SNV	GC>TA	Expressed_mutant	Missense_variant	Exonic_mutation	p.Met237Ile	p.Met237Ile	p.Met237Ile	C	A	1	0	0	7	7	237	237	c.711G>T	Somatic	Chronic lymphocytic leukemia	Lymphoid (LYMPH)	nAVC_147	SM	FILO_NGS	1	Variant	NA	0.4424
7578406	7578406	NG_017013.2:g.17463G>A	NC_000017.10:g.7578406C>T	NC_000017.11:g.7675088C>T	SNV	GC>AT	Expressed_mutant	Missense_variant	Exonic_mutation	p.Arg175His	p.Arg175His	p.Arg175His	C	T	1	0	0	5	5	175	175	c.524G>A	Somatic	Chronic lymphocytic leukemia	Lymphoid (LYMPH)	nAVC_148	SM	FILO_NGS	1	Certified oncogenic variant	NA	0.0475
7578415	7578415	NG_017013.2:g.17454T>A	NC_000017.10:g.7578415A>T	NC_000017.11:g.7675097A>T	SNV	AT>TA	Expressed_mutant	Missense_variant	Exonic_mutation	p.Val172Asp	p.Val172Asp	p.Val172Asp	A	T	1	0	0	5	5	172	172	c.515T>A	Somatic	Chronic lymphocytic leukemia	Lymphoid (LYMPH)	nAVC_149	SM	FILO_NGS	1	Variant	NA	0.0325
7578178	7578178	NG_017013.2:g.17691del	NC_000017.10:g.7578178del	NC_000017.11:g.7674860del	DEL	NR	Expressed_mutant_alt_length	frameshift_variant	Exonic_mutation	p.Glu224GlyfsTer23	p.Glu224GlyfsTer23	p.Glu224GlyfsTer23	CT	C	0	1	0	6	6	224	224	c.671del	Somatic	Chronic lymphocytic leukemia	Lymphoid (LYMPH)	nAVC_150	SM	FILO_NGS	1	Variant	LBE_Close_Exonic_mutation_6_start_1	0.6594
7579391	7579391	NG_017013.2:g.16478C>A	NC_000017.10:g.7579391G>T	NC_000017.11:g.7676073G>T	SNV	GC>TA	Expressed_mutant	Missense_variant	Exonic_mutation	p.Ser99Tyr	p.Ser99Tyr	p.Ser99Tyr	G	T	1	0	0	4	4	99	99	c.296C>A	Somatic	Chronic lymphocytic leukemia	Lymphoid (LYMPH)	nAVC_151	SM	FILO_NGS	1	Variant	NA	0.1861
7577548	7577548	NG_017013.2:g.18321G>A	NC_000017.10:g.7577548C>T	NC_000017.11:g.7674230C>T	SNV	GC>AT	Expressed_mutant	Missense_variant	Exonic_mutation	p.Gly245Ser	p.Gly245Ser	p.Gly245Ser	C	T	1	0	0	7	7	245	245	c.733G>A	Somatic	Chronic lymphocytic leukemia	Lymphoid (LYMPH)	nAVC_152	SM	FILO_NGS	1	Certified oncogenic variant	NA	0.0135
7577517	7577517	NG_017013.2:g.18352T>A	NC_000017.10:g.7577517A>T	NC_000017.11:g.7674199A>T	SNV	AT>TA	Expressed_mutant	Missense_variant	Exonic_mutation	p.Ile255Asn	p.Ile255Asn	p.Ile255Asn	A	T	1	0	0	7	7	255	255	c.764T>A	Somatic	Chronic lymphocytic leukemia	Lymphoid (LYMPH)	nAVC_153	SM	FILO_NGS	1	Variant	NA	0.0171
7577610	7577610	NG_017013.2:g.18259A>C	NC_000017.10:g.7577610T>G	NC_000017.11:g.7674292T>G	SNV	AT>CG	Protein_status_unknown	Splice_acceptor_variant	Intronic_mutation	p.?	p.?	p.?	T	G	1	0	0	Intron_06_SA	Intron_06_SA	Splice	Splice	c.673-2A>C	Somatic	Chronic lymphocytic leukemia	Lymphoid (LYMPH)	nAVC_154	DMU	FILO_NGS	2	Variant	Intron_6_Acceptor_site_-2	0.1935
7577539	7577539	NG_017013.2:g.18330C>T	NC_000017.10:g.7577539G>A	NC_000017.11:g.7674221G>A	SNV	GC>AT	Expressed_mutant	Missense_variant	Exonic_mutation	p.Arg248Trp	p.Arg248Trp	p.Arg248Trp	G	A	1	0	0	7	7	248	248	c.742C>T	Somatic	Chronic lymphocytic leukemia	Lymphoid (LYMPH)	nAVC_154	DMU	FILO_NGS	2	Certified oncogenic variant	NA	0.0921
7577547	7577547	NG_017013.2:g.18322G>T	NC_000017.10:g.7577547C>A	NC_000017.11:g.7674229C>A	SNV	GC>TA	Expressed_mutant	Missense_variant	Exonic_mutation	p.Gly245Val	p.Gly245Val	p.Gly245Val	C	A	1	0	0	7	7	245	245	c.734G>T	Somatic	Chronic lymphocytic leukemia	Lymphoid (LYMPH)	nAVC_155	SM	FILO_NGS	1	Certified oncogenic variant	NA	0.0185
7577115	7577115	NG_017013.2:g.18754T>C	NC_000017.10:g.7577115A>G	NC_000017.11:g.7673797A>G	SNV	AT>GC	Expressed_mutant	Missense_variant	Exonic_mutation	p.Cys275Arg	p.Cys275Arg	p.Cys275Arg	A	G	1	0	0	8	8	275	275	c.823T>C	Somatic	Chronic lymphocytic leukemia	Lymphoid (LYMPH)	nAVC_156	SM	FILO_NGS	1	Variant	NA	0.012
7578406	7578406	NG_017013.2:g.17463G>A	NC_000017.10:g.7578406C>T	NC_000017.11:g.7675088C>T	SNV	GC>AT	Expressed_mutant	Missense_variant	Exonic_mutation	p.Arg175His	p.Arg175His	p.Arg175His	C	T	1	0	0	5	5	175	175	c.524G>A	Somatic	Chronic lymphocytic leukemia	Lymphoid (LYMPH)	nAVC_157	SM	FILO_NGS	1	Certified oncogenic variant	NA	0.021
7579358	7579358	NG_017013.2:g.16511G>C	NC_000017.10:g.7579358C>G	NC_000017.11:g.7676040C>G	SNV	GC>CG	Expressed_mutant	Missense_variant	Exonic_mutation	p.Arg110Pro	p.Arg110Pro	p.Arg110Pro	C	G	1	0	0	4	4	110	110	c.329G>C	Somatic	Chronic lymphocytic leukemia	Lymphoid (LYMPH)	nAVC_158	SM	FILO_NGS	1	Certified oncogenic variant	NA	0.0275
7578454	7578454	NG_017013.2:g.17415C>T	NC_000017.10:g.7578454G>A	NC_000017.11:g.7675136G>A	SNV	GC>AT	Expressed_mutant	Missense_variant	Exonic_mutation	p.Ala159Val	p.Ala159Val	p.Ala159Val	G	A	1	0	0	5	5	159	159	c.476C>T	Somatic	Chronic lymphocytic leukemia	Lymphoid (LYMPH)	nAVC_159	DMU	FILO_NGS	2	Variant	NA	0.477
7577076	7577078	NG_017013.2:g.18792_18794del	NC_000017.10:g.7577076_7577078del	NC_000017.11:g.7673758_7673760del	DEL	NR	Expressed_mutant_alt_length	Frameshift_variant	Exonic_mutation	p.Glu287_Asn288delinsAsp	p.Glu287_Asn288delinsAsp	p.Glu287_Asn288delinsAsp	ATTC	A	0	3	0	8	8	287	288	c.861_863del	Somatic	Chronic lymphocytic leukemia	Lymphoid (LYMPH)	nAVC_159	DMU	FILO_NGS	2	Variant	NA	0.4438
7578555	7578555	NG_017013.2:g.17314G>A	NC_000017.10:g.7578555C>T	NC_000017.11:g.7675237C>T	SNV	GC>AT	Protein_status_unknown	Splice_acceptor_variant	Intronic_mutation	p.?	p.?	p.?	C	T	1	0	0	Intron_04_SA	Intron_04_SA	Splice	Splice	c.376-1G>A	Somatic	Chronic lymphocytic leukemia	Lymphoid (LYMPH)	nAVC_160	MM	FILO_NGS	5	Variant	Intron_4_Acceptor_site_-1	0.0295
7578478	7578478	NG_017013.2:g.17391C>A	NC_000017.10:g.7578478G>T	NC_000017.11:g.7675160G>T	SNV	GC>TA	Expressed_mutant	Missense_variant	Exonic_mutation	p.Pro151His	p.Pro151His	p.Pro151His	G	T	1	0	0	5	5	151	151	c.452C>A	Somatic	Chronic lymphocytic leukemia	Lymphoid (LYMPH)	nAVC_160	MM	FILO_NGS	5	Variant	NA	0.0258
7578265	7578265	NG_017013.2:g.17604T>C	NC_000017.10:g.7578265A>G	NC_000017.11:g.7674947A>G	SNV	AT>GC	Expressed_mutant	Missense_variant	Exonic_mutation	p.Ile195Thr	p.Ile195Thr	p.Ile195Thr	A	G	1	0	0	6	6	195	195	c.584T>C	Somatic	Chronic lymphocytic leukemia	Lymphoid (LYMPH)	nAVC_160	MM	FILO_NGS	5	Certified oncogenic variant	NA	0.6183
7578223	7578224	NG_017013.2:g.17646_17647del	NC_000017.10:g.7578223_7578224del	NC_000017.11:g.7674905_7674906del	DEL	NR	Expressed_mutant_alt_length	Frameshift_variant	Exonic_mutation	p.Arg209LysfsTer6	p.Arg209LysfsTer6	p.Arg209LysfsTer6	TTC	T	0	2	0	6	6	209	209	c.626_627del	Somatic	Chronic lymphocytic leukemia	Lymphoid (LYMPH)	nAVC_160	MM	FILO_NGS	5	Variant	NA	0.0137
7577124	7577124	NG_017013.2:g.18745G>A	NC_000017.10:g.7577124C>T	NC_000017.11:g.7673806C>T	SNV	GC>AT	Expressed_mutant	Missense_variant	Exonic_mutation	p.Val272Met	p.Val272Met	p.Val272Met	C	T	1	0	0	8	8	272	272	c.814G>A	Somatic	Chronic lymphocytic leukemia	Lymphoid (LYMPH)	nAVC_160	MM	FILO_NGS	5	Certified oncogenic variant	NA	0.0475
7577094	7577094	NG_017013.2:g.18775C>G	NC_000017.10:g.7577094G>C	NC_000017.11:g.7673776G>C	SNV	GC>CG	Expressed_mutant	Missense_variant	Exonic_mutation	p.Arg282Gly	p.Arg282Gly	p.Arg282Gly	G	C	1	0	0	8	8	282	282	c.844C>G	Somatic	Chronic lymphocytic leukemia	Lymphoid (LYMPH)	nAVC_161	SM	FILO_NGS	1	Certified oncogenic variant	NA	0.8483
7577539	7577539	NG_017013.2:g.18330C>T	NC_000017.10:g.7577539G>A	NC_000017.11:g.7674221G>A	SNV	GC>AT	Expressed_mutant	Missense_variant	Exonic_mutation	p.Arg248Trp	p.Arg248Trp	p.Arg248Trp	G	A	1	0	0	7	7	248	248	c.742C>T	Somatic	Chronic lymphocytic leukemia	Lymphoid (LYMPH)	nAVC_162	SM	FILO_NGS	1	Certified oncogenic variant	NA	0.0996
7577559	7577559	NG_017013.2:g.18311del	NC_000017.10:g.7577559del	NC_000017.11:g.7674241del	DEL	NR	Expressed_mutant_alt_length	frameshift_variant	Exonic_mutation	p.Cys242AlafsTer5	p.Cys242AlafsTer5	p.Cys242AlafsTer5	AG	A	0	1	0	7	7	241	241	c.723del	Somatic	Chronic lymphocytic leukemia	Lymphoid (LYMPH)	nAVC_163	SM	FILO_NGS	1	Variant	NA	0.2875
7577570	7577570	NG_017013.2:g.18299G>A	NC_000017.10:g.7577570C>T	NC_000017.11:g.7674252C>T	SNV	GC>AT	Expressed_mutant	Missense_variant	Exonic_mutation	p.Met237Ile	p.Met237Ile	p.Met237Ile	C	T	1	0	0	7	7	237	237	c.711G>A	Somatic	Chronic lymphocytic leukemia	Lymphoid (LYMPH)	nAVC_164	DMU	FILO_NGS	2	Certified oncogenic variant	NA	0.0335
7577509	7577509	NG_017013.2:g.18360G>A	NC_000017.10:g.7577509C>T	NC_000017.11:g.7674191C>T	SNV	GC>AT	Expressed_mutant	Missense_variant	Exonic_mutation	p.Glu258Lys	p.Glu258Lys	p.Glu258Lys	C	T	1	0	0	7	7	258	258	c.772G>A	Somatic	Chronic lymphocytic leukemia	Lymphoid (LYMPH)	nAVC_164	DMU	FILO_NGS	2	Certified oncogenic variant	NA	0.144
7577520	7577520	NG_017013.2:g.18349T>A	NC_000017.10:g.7577520A>T	NC_000017.11:g.7674202A>T	SNV	AT>TA	Expressed_mutant	Missense_variant	Exonic_mutation	p.Ile254Asn	p.Ile254Asn	p.Ile254Asn	A	T	1	0	0	7	7	254	254	c.761T>A	Somatic	Chronic lymphocytic leukemia	Lymphoid (LYMPH)	nAVC_165	SM	FILO_NGS	1	Variant	NA	0.013
7579311	7579311	NG_017013.2:g.16558G>T	NC_000017.10:g.7579311C>A	NC_000017.11:g.7675993C>A	SNV	GC>TA	Protein_status_unknown	Splice_donor_variant	Intronic_mutation	p.?	p.?	p.?	C	A	1	0	0	Intron_04_SD	Intron_04_SD	Splice	Splice	c.375+1G>T	Somatic	Chronic lymphocytic leukemia	Lymphoid (LYMPH)	nAVC_166	SM	FILO_NGS	1	Variant	Intron_4_Donor_site_+1	0.6542
7578513	7578513	NG_017013.2:g.17356G>T	NC_000017.10:g.7578513C>A	NC_000017.11:g.7675195C>A	SNV	GC>TA	Expressed_mutant	Missense_variant	Exonic_mutation	p.Lys139Asn	p.Lys139Asn	p.Lys139Asn	C	A	1	0	0	5	5	139	139	c.417G>T	Somatic	Chronic lymphocytic leukemia	Lymphoid (LYMPH)	nAVC_167	SM	FILO_NGS	1	Variant	NA	0.1806
7578554	7578554	NG_017013.2:g.17315T>G	NC_000017.10:g.7578554A>C	NC_000017.11:g.7675236A>C	SNV	AT>CG	Expressed_mutant	Missense_variant	Exonic_mutation	p.Tyr126Asp	p.Tyr126Asp	p.Tyr126Asp	A	C	1	0	0	5	5	126	126	c.376T>G	Somatic	Chronic lymphocytic leukemia	Lymphoid (LYMPH)	nAVC_168	SM	FILO_NGS	1	Variant	LBE_Close_Exonic_mutation_5_end_2	0.8033
7578406	7578406	NG_017013.2:g.17463G>A	NC_000017.10:g.7578406C>T	NC_000017.11:g.7675088C>T	SNV	GC>AT	Expressed_mutant	Missense_variant	Exonic_mutation	p.Arg175His	p.Arg175His	p.Arg175His	C	T	1	0	0	5	5	175	175	c.524G>A	Somatic	Chronic lymphocytic leukemia	Lymphoid (LYMPH)	nAVC_169	SM	FILO_NGS	1	Certified oncogenic variant	NA	0.676
7578274	7578276	NG_017013.2:g.17593_17595del	NC_000017.10:g.7578274_7578276del	NC_000017.11:g.7674956_7674958del	DEL	NR	Expressed_mutant_alt_length	Frameshift_variant	Exonic_mutation	p.Gln192del	p.Gln192del	p.Gln192del	CTGA	C	0	3	0	6	6	191	192	c.573_575del	Somatic	Chronic lymphocytic leukemia	Lymphoid (LYMPH)	nAVC_170	SM	FILO_NGS	1	Variant	NA	0.2702
7577120	7577120	NG_017013.2:g.18749G>A	NC_000017.10:g.7577120C>T	NC_000017.11:g.7673802C>T	SNV	GC>AT	Expressed_mutant	Missense_variant	Exonic_mutation	p.Arg273His	p.Arg273His	p.Arg273His	C	T	1	0	0	8	8	273	273	c.818G>A	Somatic	Chronic lymphocytic leukemia	Lymphoid (LYMPH)	nAVC_171	SM	FILO_NGS	1	Certified oncogenic variant	NA	0.015
7578463	7578463	NG_017013.2:g.17406G>C	NC_000017.10:g.7578463C>G	NC_000017.11:g.7675145C>G	SNV	GC>CG	Expressed_mutant	Missense_variant	Exonic_mutation	p.Arg156Pro	p.Arg156Pro	p.Arg156Pro	C	G	1	0	0	5	5	156	156	c.467G>C	Somatic	Chronic lymphocytic leukemia	Lymphoid (LYMPH)	nAVC_172	SM	FILO_NGS	1	Variant	NA	0.2435
7577081	7577084	NG_017013.2:g.18787_18790del	NC_000017.10:g.7577081_7577084del	NC_000017.11:g.7673763_7673766del	DEL	NR	Expressed_mutant_alt_length	Frameshift_variant	Exonic_mutation	p.Glu286ArgfsTer58	p.Glu286ArgfsTer64	p.Glu286ArgfsTer56	TCTTC	T	0	4	0	8	8	286	287	c.856_859del	Somatic	Chronic lymphocytic leukemia	Lymphoid (LYMPH)	nAVC_173	SM	FILO_NGS	1	Variant	NA	0.82
7578400	7578400	NG_017013.2:g.17469C>T	NC_000017.10:g.7578400G>A	NC_000017.11:g.7675082G>A	SNV	GC>AT	Expressed_mutant	Missense_variant	Exonic_mutation	p.Pro177Leu	p.Pro177Leu	p.Pro177Leu	G	A	1	0	0	5	5	177	177	c.530C>T	Somatic	Chronic lymphocytic leukemia	Lymphoid (LYMPH)	nAVC_174	SM	FILO_NGS	1	Variant	NA	0.024
7577570	7577570	NG_017013.2:g.18299G>A	NC_000017.10:g.7577570C>T	NC_000017.11:g.7674252C>T	SNV	GC>AT	Expressed_mutant	Missense_variant	Exonic_mutation	p.Met237Ile	p.Met237Ile	p.Met237Ile	C	T	1	0	0	7	7	237	237	c.711G>A	Somatic	Chronic lymphocytic leukemia	Lymphoid (LYMPH)	nAVC_175	MM	FILO_NGS	4	Certified oncogenic variant	NA	0.1651
7577564	7577564	NG_017013.2:g.18305C>G	NC_000017.10:g.7577564G>C	NC_000017.11:g.7674246G>C	SNV	GC>CG	Expressed_mutant	Missense_variant	Exonic_mutation	p.Asn239Lys	p.Asn239Lys	p.Asn239Lys	G	C	1	0	0	7	7	239	239	c.717C>G	Somatic	Chronic lymphocytic leukemia	Lymphoid (LYMPH)	nAVC_175	MM	FILO_NGS	4	Variant	NA	0.0225
7577505	7577505	NG_017013.2:g.18364A>T	NC_000017.10:g.7577505T>A	NC_000017.11:g.7674187T>A	SNV	AT>TA	Expressed_mutant	Missense_variant	Exonic_mutation	p.Asp259Val	p.Asp259Val	p.Asp259Val	T	A	1	0	0	7	7	259	259	c.776A>T	Somatic	Chronic lymphocytic leukemia	Lymphoid (LYMPH)	nAVC_175	MM	FILO_NGS	4	Variant	NA	0.0671
7574030	7574034	NG_017013.2:g.21836_21840del	NC_000017.10:g.7574030_7574034del	NC_000017.11:g.7670712_7670716del	DEL	NR	Expressed_mutant_alt_length	Frameshift_variant	Exonic_mutation	p.Ile332TrpfsTer3	p.(=)	p.(=)	ACGGAT	A	0	5	0	10	10	332	333	c.994_998del	Somatic	Chronic lymphocytic leukemia	Lymphoid (LYMPH)	nAVC_175	MM	FILO_NGS	4	Variant	Intron_9_Acceptor_site_-1	0.0605
7578445	7578445	NG_017013.2:g.17424T>A	NC_000017.10:g.7578445A>T	NC_000017.11:g.7675127A>T	SNV	AT>TA	Expressed_mutant	Missense_variant	Exonic_mutation	p.Ile162Asn	p.Ile162Asn	p.Ile162Asn	A	T	1	0	0	5	5	162	162	c.485T>A	Somatic	Chronic lymphocytic leukemia	Lymphoid (LYMPH)	nAVC_176	MM	FILO_NGS	3	Variant	NA	0.0115
7578280	7578280	NG_017013.2:g.17589C>T	NC_000017.10:g.7578280G>A	NC_000017.11:g.7674962G>A	SNV	GC>AT	Expressed_mutant	Missense_variant	Exonic_mutation	p.Pro190Leu	p.Pro190Leu	p.Pro190Leu	G	A	1	0	0	6	6	190	190	c.569C>T	Somatic	Chronic lymphocytic leukemia	Lymphoid (LYMPH)	nAVC_176	MM	FILO_NGS	3	Variant	NA	0.0136
7578190	7578190	NG_017013.2:g.17679A>G	NC_000017.10:g.7578190T>C	NC_000017.11:g.7674872T>C	SNV	AT>GC	Expressed_mutant	Missense_variant	Exonic_mutation	p.Tyr220Cys	p.Tyr220Cys	p.Tyr220Cys	T	C	1	0	0	6	6	220	220	c.659A>G	Somatic	Chronic lymphocytic leukemia	Lymphoid (LYMPH)	nAVC_176	MM	FILO_NGS	3	Certified oncogenic variant	NA	0.014
7578263	7578263	NG_017013.2:g.17606C>T	NC_000017.10:g.7578263G>A	NC_000017.11:g.7674945G>A	SNV	GC>AT	Expressed_mutant_alt_length	Nonsense_variant	Exonic_mutation	p.Arg196Ter	p.Arg196Ter	p.Arg196Ter	G	A	1	0	0	6	6	196	196	c.586C>T	Somatic	Chronic lymphocytic leukemia	Lymphoid (LYMPH)	nAVC_177	DMU	FILO_NGS	2	Variant	NA	0.018
7577524	7577532	NG_017013.2:g.18342_18350del	NC_000017.10:g.7577524_7577532del	NC_000017.11:g.7674206_7674214del	DEL	NR	Expressed_mutant_alt_length	Inframe_deletion	Exonic_mutation	p.Leu252_Ile254del	p.Leu252_Ile254del	p.Leu252_Ile254del	TGATGGTGAG	T	0	9	0	7	7	252	254	c.754_762del	Somatic	Chronic lymphocytic leukemia	Lymphoid (LYMPH)	nAVC_177	DMU	FILO_NGS	2	Variant	NA	0.3832
7579698	7579698	NG_017013.2:g.16171T>G	NC_000017.10:g.7579698A>C	NC_000017.11:g.7676380A>C	SNV	AT>CG	Protein_status_unknown	Splice_donor_variant	Intronic_mutation	p.?	p.?	p.?	A	C	1	0	0	Intron_03_SD	Intron_03_SD	Splice	Splice	c.96+2T>G	Somatic	Chronic lymphocytic leukemia	Lymphoid (LYMPH)	nAVC_178	MM	FILO_NGS	3	Variant	Intron_3_Donor_site_+2	0.0787
7578449	7578449	NG_017013.2:g.17420G>A	NC_000017.10:g.7578449C>T	NC_000017.11:g.7675131C>T	SNV	GC>AT	Expressed_mutant	Missense_variant	Exonic_mutation	p.Ala161Thr	p.Ala161Thr	p.Ala161Thr	C	T	1	0	0	5	5	161	161	c.481G>A	Somatic	Chronic lymphocytic leukemia	Lymphoid (LYMPH)	nAVC_178	MM	FILO_NGS	3	Certified oncogenic variant	NA	0.0155
7578431	7578431	NG_017013.2:g.17438C>T	NC_000017.10:g.7578431G>A	NC_000017.11:g.7675113G>A	SNV	GC>AT	Expressed_mutant_alt_length	Nonsense_variant	Exonic_mutation	p.Gln167Ter	p.Gln167Ter	p.Gln167Ter	G	A	1	0	0	5	5	167	167	c.499C>T	Somatic	Chronic lymphocytic leukemia	Lymphoid (LYMPH)	nAVC_178	MM	FILO_NGS	3	Variant	NA	0.1876
7579415	7579415	NG_017013.2:g.16454G>A	NC_000017.10:g.7579415C>T	NC_000017.11:g.7676097C>T	SNV	GC>AT	Expressed_mutant_alt_length	Nonsense_variant	Exonic_mutation	p.Trp91Ter	p.Trp91Ter	p.Trp91Ter	C	T	1	0	0	4	4	91	91	c.272G>A	Somatic	Chronic lymphocytic leukemia	Lymphoid (LYMPH)	nAVC_179	SM	FILO_NGS	1	Variant	NA	0.9544
7578406	7578406	NG_017013.2:g.17463G>A	NC_000017.10:g.7578406C>T	NC_000017.11:g.7675088C>T	SNV	GC>AT	Expressed_mutant	Missense_variant	Exonic_mutation	p.Arg175His	p.Arg175His	p.Arg175His	C	T	1	0	0	5	5	175	175	c.524G>A	Somatic	Chronic lymphocytic leukemia	Lymphoid (LYMPH)	nAVC_180	SM	FILO_NGS	1	Certified oncogenic variant	NA	0.231
7578280	7578280	NG_017013.2:g.17589C>T	NC_000017.10:g.7578280G>A	NC_000017.11:g.7674962G>A	SNV	GC>AT	Expressed_mutant	Missense_variant	Exonic_mutation	p.Pro190Leu	p.Pro190Leu	p.Pro190Leu	G	A	1	0	0	6	6	190	190	c.569C>T	Somatic	Chronic lymphocytic leukemia	Lymphoid (LYMPH)	nAVC_181	SM	FILO_NGS	1	Variant	NA	0.0176
7578206	7578206	NG_017013.2:g.17663A>G	NC_000017.10:g.7578206T>C	NC_000017.11:g.7674888T>C	SNV	AT>GC	Expressed_mutant	Missense_variant	Exonic_mutation	p.Ser215Gly	p.Ser215Gly	p.Ser215Gly	T	C	1	0	0	6	6	215	215	c.643A>G	Somatic	Chronic lymphocytic leukemia	Lymphoid (LYMPH)	nAVC_182	SM	FILO_NGS	1	Certified oncogenic variant	NA	0.6955
7577538	7577538	NG_017013.2:g.18331G>A	NC_000017.10:g.7577538C>T	NC_000017.11:g.7674220C>T	SNV	GC>AT	Expressed_mutant	Missense_variant	Exonic_mutation	p.Arg248Gln	p.Arg248Gln	p.Arg248Gln	C	T	1	0	0	7	7	248	248	c.743G>A	Somatic	Chronic lymphocytic leukemia	Lymphoid (LYMPH)	nAVC_183	DMU	FILO_NGS	2	Certified oncogenic variant	NA	0.7255
7573999	7573999	NG_017013.2:g.21870del	NC_000017.10:g.7573999del	NC_000017.11:g.7670681del	DEL	NR	Expressed_mutant_alt_length	frameshift_variant	Exonic_mutation	p.Glu343GlyfsTer2	p.(=)	p.(=)	CT	C	0	1	0	10	10	343	343	c.1028del	Somatic	Chronic lymphocytic leukemia	Lymphoid (LYMPH)	nAVC_183	DMU	FILO_NGS	2	Variant	NA	0.145
7577574	7577574	NG_017013.2:g.18295A>G	NC_000017.10:g.7577574T>C	NC_000017.11:g.7674256T>C	SNV	AT>GC	Expressed_mutant	Missense_variant	Exonic_mutation	p.Tyr236Cys	p.Tyr236Cys	p.Tyr236Cys	T	C	1	0	0	7	7	236	236	c.707A>G	Somatic	Chronic lymphocytic leukemia	Lymphoid (LYMPH)	nAVC_184	SM	FILO_NGS	1	Variant	NA	0.1021
7578466	7578466	NG_017013.2:g.17403C>T	NC_000017.10:g.7578466G>A	NC_000017.11:g.7675148G>A	SNV	GC>AT	Expressed_mutant	Missense_variant	Exonic_mutation	p.Thr155Ile	p.Thr155Ile	p.Thr155Ile	G	A	1	0	0	5	5	155	155	c.464C>T	Somatic	Chronic lymphocytic leukemia	Lymphoid (LYMPH)	nAVC_185	SM	FILO_NGS	1	Variant	NA	0.622
7577550	7577550	NG_017013.2:g.18319G>A	NC_000017.10:g.7577550C>T	NC_000017.11:g.7674232C>T	SNV	GC>AT	Expressed_mutant	Missense_variant	Exonic_mutation	p.Gly244Asp	p.Gly244Asp	p.Gly244Asp	C	T	1	0	0	7	7	244	244	c.731G>A	Somatic	Chronic lymphocytic leukemia	Lymphoid (LYMPH)	nAVC_186	SM	FILO_NGS	1	Variant	NA	0.6043
7578406	7578406	NG_017013.2:g.17463G>A	NC_000017.10:g.7578406C>T	NC_000017.11:g.7675088C>T	SNV	GC>AT	Expressed_mutant	Missense_variant	Exonic_mutation	p.Arg175His	p.Arg175His	p.Arg175His	C	T	1	0	0	5	5	175	175	c.524G>A	Somatic	Chronic lymphocytic leukemia	Lymphoid (LYMPH)	nAVC_187	SM	FILO_NGS	1	Certified oncogenic variant	NA	0.3684
7572983	7572984	NG_017013.2:g.22885_22886insA	NC_000017.10:g.7572983_7572984insT	NC_000017.11:g.7669665_7669666insT	INS	NR	Expressed_mutant_alt_length	Frameshift_variant	Exonic_mutation	p.Ser376IlefsTer6	p.?	p.?	A	AT	0	0	1	11	11	375	376	c.1125_1126insA	Somatic	Chronic lymphocytic leukemia	Lymphoid (LYMPH)	nAVC_188	SM	FILO_NGS	1	Variant	NA	0.0095
7579361	7579361	NG_017013.2:g.16508T>C	NC_000017.10:g.7579361A>G	NC_000017.11:g.7676043A>G	SNV	AT>GC	Expressed_mutant	Missense_variant	Exonic_mutation	p.Phe109Ser	p.Phe109Ser	p.Phe109Ser	A	G	1	0	0	4	4	109	109	c.326T>C	Somatic	Chronic lymphocytic leukemia	Lymphoid (LYMPH)	nAVC_189	DMU	FILO_NGS	2	Variant	NA	0.2796
7577548	7577548	NG_017013.2:g.18321G>T	NC_000017.10:g.7577548C>A	NC_000017.11:g.7674230C>A	SNV	GC>TA	Expressed_mutant	Missense_variant	Exonic_mutation	p.Gly245Cys	p.Gly245Cys	p.Gly245Cys	C	A	1	0	0	7	7	245	245	c.733G>T	Somatic	Chronic lymphocytic leukemia	Lymphoid (LYMPH)	nAVC_189	DMU	FILO_NGS	2	Certified oncogenic variant	NA	0.0435
7577098	7577098	NG_017013.2:g.18771A>T	NC_000017.10:g.7577098T>A	NC_000017.11:g.7673780T>A	SNV	AT>TA	Expressed_mutant	Missense_variant	Exonic_mutation	p.Arg280Ser	p.Arg280Ser	p.Arg280Ser	T	A	1	0	0	8	8	280	280	c.840A>T	Somatic	Chronic lymphocytic leukemia	Lymphoid (LYMPH)	nAVC_190	SM	FILO_NGS	1	Variant	NA	0.021
7578235	7578235	NG_017013.2:g.17634A>G	NC_000017.10:g.7578235T>C	NC_000017.11:g.7674917T>C	SNV	AT>GC	Expressed_mutant	Missense_variant	Exonic_mutation	p.Tyr205Cys	p.Tyr205Cys	p.Tyr205Cys	T	C	1	0	0	6	6	205	205	c.614A>G	Somatic	Chronic lymphocytic leukemia	Lymphoid (LYMPH)	nAVC_191	SM	FILO_NGS	1	Variant	NA	0.4995
7579509	7579509	NG_017013.2:g.16361del	NC_000017.10:g.7579509del	NC_000017.11:g.7676191del	DEL	NR	Expressed_mutant_alt_length	frameshift_variant	Exonic_mutation	p.Pro60GlnfsTer63	p.Pro60GlnfsTer63	p.Pro60GlnfsTer63	TG	T	0	1	0	4	4	60	60	c.179del	Somatic	Chronic lymphocytic leukemia	Lymphoid (LYMPH)	nAVC_192	SM	FILO_NGS	1	Variant	NA	0.2709
7578406	7578406	NG_017013.2:g.17463G>A	NC_000017.10:g.7578406C>T	NC_000017.11:g.7675088C>T	SNV	GC>AT	Expressed_mutant	Missense_variant	Exonic_mutation	p.Arg175His	p.Arg175His	p.Arg175His	C	T	1	0	0	5	5	175	175	c.524G>A	Somatic	Chronic lymphocytic leukemia	Lymphoid (LYMPH)	nAVC_193	SM	FILO_NGS	1	Certified oncogenic variant	NA	0.7307
7577156	7577156	NG_017013.2:g.18713G>T	NC_000017.10:g.7577156C>A	NC_000017.11:g.7673838C>A	SNV	GC>TA	Protein_status_unknown	Splice_acceptor_variant	Intronic_mutation	p.?	p.?	p.?	C	A	1	0	0	Intron_07_SA	Intron_07_SA	Splice	Splice	c.783-1G>T	Somatic	Chronic lymphocytic leukemia	Lymphoid (LYMPH)	nAVC_194	SM	FILO_NGS	1	Variant	Intron_7_Acceptor_site_-1	0.3058
7578223	7578224	NG_017013.2:g.17646_17647del	NC_000017.10:g.7578223_7578224del	NC_000017.11:g.7674905_7674906del	DEL	NR	Expressed_mutant_alt_length	Frameshift_variant	Exonic_mutation	p.Arg209LysfsTer6	p.Arg209LysfsTer6	p.Arg209LysfsTer6	TTC	T	0	2	0	6	6	209	209	c.626_627del	Somatic	Chronic lymphocytic leukemia	Lymphoid (LYMPH)	nAVC_195	SM	FILO_NGS	1	Variant	NA	0.8436
7577022	7577022	NG_017013.2:g.18847C>T	NC_000017.10:g.7577022G>A	NC_000017.11:g.7673704G>A	SNV	GC>AT	Expressed_mutant_alt_length	Nonsense_variant	Exonic_mutation	p.Arg306Ter	p.Arg306Ter	p.Arg306Ter	G	A	1	0	0	8	8	306	306	c.916C>T	Somatic	Chronic lymphocytic leukemia	Lymphoid (LYMPH)	nAVC_196	SM	FILO_NGS	1	Variant	NA	0.168
7578223	7578224	NG_017013.2:g.17646_17647del	NC_000017.10:g.7578223_7578224del	NC_000017.11:g.7674905_7674906del	DEL	NR	Expressed_mutant_alt_length	Frameshift_variant	Exonic_mutation	p.Arg209LysfsTer6	p.Arg209LysfsTer6	p.Arg209LysfsTer6	TTC	T	0	2	0	6	6	209	209	c.626_627del	Somatic	Chronic lymphocytic leukemia	Lymphoid (LYMPH)	nAVC_197	SM	FILO_NGS	1	Variant	NA	0.9727
7578555	7578555	NG_017013.2:g.17314G>A	NC_000017.10:g.7578555C>T	NC_000017.11:g.7675237C>T	SNV	GC>AT	Protein_status_unknown	Splice_acceptor_variant	Intronic_mutation	p.?	p.?	p.?	C	T	1	0	0	Intron_04_SA	Intron_04_SA	Splice	Splice	c.376-1G>A	Somatic	Chronic lymphocytic leukemia	Lymphoid (LYMPH)	nAVC_198	SM	FILO_NGS	1	Variant	Intron_4_Acceptor_site_-1	0.211
7577094	7577094	NG_017013.2:g.18775C>G	NC_000017.10:g.7577094G>C	NC_000017.11:g.7673776G>C	SNV	GC>CG	Expressed_mutant	Missense_variant	Exonic_mutation	p.Arg282Gly	p.Arg282Gly	p.Arg282Gly	G	C	1	0	0	8	8	282	282	c.844C>G	Somatic	Chronic lymphocytic leukemia	Lymphoid (LYMPH)	nAVC_199	SM	FILO_NGS	1	Certified oncogenic variant	NA	0.2029
7577534	7577534	NG_017013.2:g.18335G>T	NC_000017.10:g.7577534C>A	NC_000017.11:g.7674216C>A	SNV	GC>TA	Expressed_mutant	Missense_variant	Exonic_mutation	p.Arg249Ser	p.Arg249Ser	p.Arg249Ser	C	A	1	0	0	7	7	249	249	c.747G>T	Somatic	Chronic lymphocytic leukemia	Lymphoid (LYMPH)	nAVC_200	SM	FILO_NGS	1	Certified oncogenic variant	NA	0.0215
7579378	7579378	NG_017013.2:g.16491C>G	NC_000017.10:g.7579378G>C	NC_000017.11:g.7676060G>C	SNV	GC>CG	Expressed_mutant_alt_length	Nonsense_variant	Exonic_mutation	p.Tyr103Ter	p.Tyr103Ter	p.Tyr103Ter	G	C	1	0	0	4	4	103	103	c.309C>G	Somatic	Chronic lymphocytic leukemia	Lymphoid (LYMPH)	nAVC_201	SM	FILO_NGS	1	Variant	NA	0.9256
7578400	7578400	NG_017013.2:g.17469C>G	NC_000017.10:g.7578400G>C	NC_000017.11:g.7675082G>C	SNV	GC>CG	Expressed_mutant	Missense_variant	Exonic_mutation	p.Pro177Arg	p.Pro177Arg	p.Pro177Arg	G	C	1	0	0	5	5	177	177	c.530C>G	Somatic	Chronic lymphocytic leukemia	Lymphoid (LYMPH)	nAVC_202	MM	FILO_NGS	4	Variant	NA	0.0991
7578204	7578204	NG_017013.2:g.17665T>G	NC_000017.10:g.7578204A>C	NC_000017.11:g.7674886A>C	SNV	AT>CG	Expressed_mutant	Missense_variant	Exonic_mutation	p.Ser215Arg	p.Ser215Arg	p.Ser215Arg	A	C	1	0	0	6	6	215	215	c.645T>G	Somatic	Chronic lymphocytic leukemia	Lymphoid (LYMPH)	nAVC_202	MM	FILO_NGS	4	Variant	NA	0.1482
7577580	7577580	NG_017013.2:g.18289A>G	NC_000017.10:g.7577580T>C	NC_000017.11:g.7674262T>C	SNV	AT>GC	Expressed_mutant	Missense_variant	Exonic_mutation	p.Tyr234Cys	p.Tyr234Cys	p.Tyr234Cys	T	C	1	0	0	7	7	234	234	c.701A>G	Somatic	Chronic lymphocytic leukemia	Lymphoid (LYMPH)	nAVC_202	MM	FILO_NGS	4	Certified oncogenic variant	NA	0.0275
7577120	7577120	NG_017013.2:g.18749G>A	NC_000017.10:g.7577120C>T	NC_000017.11:g.7673802C>T	SNV	GC>AT	Expressed_mutant	Missense_variant	Exonic_mutation	p.Arg273His	p.Arg273His	p.Arg273His	C	T	1	0	0	8	8	273	273	c.818G>A	Somatic	Chronic lymphocytic leukemia	Lymphoid (LYMPH)	nAVC_202	MM	FILO_NGS	4	Certified oncogenic variant	NA	0.014
7578503	7578504	NG_017013.2:g.17367_17368dup	NC_000017.10:g.7578503_7578504dup	NC_000017.11:g.7675185_7675186dup	DUP	NR	Expressed_mutant_alt_length	Frameshift_variant	Exonic_mutation	p.Gln144CysfsTer27	p.Gln144CysfsTer27	p.Gln144CysfsTer27	G	GCA	0	0	2	5	5	143	143	c.428_429dup	Somatic	Chronic lymphocytic leukemia	Lymphoid (LYMPH)	nAVC_203	SM	FILO_NGS	1	Variant	NA	0.038
7578503	7578503	NG_017013.2:g.17366G>A	NC_000017.10:g.7578503C>T	NC_000017.11:g.7675185C>T	SNV	GC>AT	Expressed_mutant	Missense_variant	Exonic_mutation	p.Val143Met	p.Val143Met	p.Val143Met	C	T	1	0	0	5	5	143	143	c.427G>A	Somatic	Chronic lymphocytic leukemia	Lymphoid (LYMPH)	nAVC_204	SM	FILO_NGS	1	Certified oncogenic variant	NA	0.015
7577539	7577539	NG_017013.2:g.18330C>T	NC_000017.10:g.7577539G>A	NC_000017.11:g.7674221G>A	SNV	GC>AT	Expressed_mutant	Missense_variant	Exonic_mutation	p.Arg248Trp	p.Arg248Trp	p.Arg248Trp	G	A	1	0	0	7	7	248	248	c.742C>T	Somatic	Chronic lymphocytic leukemia	Lymphoid (LYMPH)	nAVC_205	SM	FILO_NGS	1	Certified oncogenic variant	NA	0.5453
7578443	7578443	NG_017013.2:g.17426T>C	NC_000017.10:g.7578443A>G	NC_000017.11:g.7675125A>G	SNV	AT>GC	Expressed_mutant	Missense_variant	Exonic_mutation	p.Tyr163His	p.Tyr163His	p.Tyr163His	A	G	1	0	0	5	5	163	163	c.487T>C	Somatic	Chronic lymphocytic leukemia	Lymphoid (LYMPH)	nAVC_206	SM	FILO_NGS	1	Variant	NA	0.8544
7579355	7579355	NG_017013.2:g.16514T>G	NC_000017.10:g.7579355A>C	NC_000017.11:g.7676037A>C	SNV	AT>CG	Expressed_mutant	Missense_variant	Exonic_mutation	p.Leu111Arg	p.Leu111Arg	p.Leu111Arg	A	C	1	0	0	4	4	111	111	c.332T>G	Somatic	Chronic lymphocytic leukemia	Lymphoid (LYMPH)	nAVC_207	MM	FILO_NGS	8	Variant	NA	0.2366
7578415	7578420	NG_017013.2:g.17449_17454del	NC_000017.10:g.7578415_7578420del	NC_000017.11:g.7675097_7675102del	DEL	NR	Expressed_mutant_alt_length	Inframe_deletion	Exonic_mutation	p.Glu171_Val172del	p.Glu171_Val172del	p.Glu171_Val172del	AACCTCC	A	0	6	0	5	5	170	172	c.510_515del	Somatic	Chronic lymphocytic leukemia	Lymphoid (LYMPH)	nAVC_207	MM	FILO_NGS	8	Variant	NA	0.2633
7578406	7578406	NG_017013.2:g.17463G>A	NC_000017.10:g.7578406C>T	NC_000017.11:g.7675088C>T	SNV	GC>AT	Expressed_mutant	Missense_variant	Exonic_mutation	p.Arg175His	p.Arg175His	p.Arg175His	C	T	1	0	0	5	5	175	175	c.524G>A	Somatic	Chronic lymphocytic leukemia	Lymphoid (LYMPH)	nAVC_207	MM	FILO_NGS	8	Certified oncogenic variant	NA	0.0525
7577121	7577121	NG_017013.2:g.18748C>T	NC_000017.10:g.7577121G>A	NC_000017.11:g.7673803G>A	SNV	GC>AT	Expressed_mutant	Missense_variant	Exonic_mutation	p.Arg273Cys	p.Arg273Cys	p.Arg273Cys	G	A	1	0	0	8	8	273	273	c.817C>T	Somatic	Chronic lymphocytic leukemia	Lymphoid (LYMPH)	nAVC_207	MM	FILO_NGS	8	Certified oncogenic variant	NA	0.0745
7577117	7577117	NG_017013.2:g.18752T>G	NC_000017.10:g.7577117A>C	NC_000017.11:g.7673799A>C	SNV	AT>CG	Expressed_mutant	Missense_variant	Exonic_mutation	p.Val274Gly	p.Val274Gly	p.Val274Gly	A	C	1	0	0	8	8	274	274	c.821T>G	Somatic	Chronic lymphocytic leukemia	Lymphoid (LYMPH)	nAVC_207	MM	FILO_NGS	8	Variant	NA	0.0215
7577112	7577112	NG_017013.2:g.18757G>C	NC_000017.10:g.7577112C>G	NC_000017.11:g.7673794C>G	SNV	GC>CG	Expressed_mutant	Missense_variant	Exonic_mutation	p.Ala276Pro	p.Ala276Pro	p.Ala276Pro	C	G	1	0	0	8	8	276	276	c.826G>C	Somatic	Chronic lymphocytic leukemia	Lymphoid (LYMPH)	nAVC_207	MM	FILO_NGS	8	Variant	NA	0.0255
7577111	7577111	NG_017013.2:g.18758C>G	NC_000017.10:g.7577111G>C	NC_000017.11:g.7673793G>C	SNV	GC>CG	Expressed_mutant	Missense_variant	Exonic_mutation	p.Ala276Gly	p.Ala276Gly	p.Ala276Gly	G	C	1	0	0	8	8	276	276	c.827C>G	Somatic	Chronic lymphocytic leukemia	Lymphoid (LYMPH)	nAVC_207	MM	FILO_NGS	8	Certified oncogenic variant	NA	0.019
7577097	7577097	NG_017013.2:g.18772G>C	NC_000017.10:g.7577097C>G	NC_000017.11:g.7673779C>G	SNV	GC>CG	Expressed_mutant	Missense_variant	Exonic_mutation	p.Asp281His	p.Asp281His	p.Asp281His	C	G	1	0	0	8	8	281	281	c.841G>C	Somatic	Chronic lymphocytic leukemia	Lymphoid (LYMPH)	nAVC_207	MM	FILO_NGS	8	Variant	NA	0.0155
7579414	7579414	NG_017013.2:g.16455G>A	NC_000017.10:g.7579414C>T	NC_000017.11:g.7676096C>T	SNV	GC>AT	Expressed_mutant_alt_length	Nonsense_variant	Exonic_mutation	p.Trp91Ter	p.Trp91Ter	p.Trp91Ter	C	T	1	0	0	4	4	91	91	c.273G>A	Somatic	Chronic lymphocytic leukemia	Lymphoid (LYMPH)	nAVC_208	MM	FILO_NGS	6	Variant	NA	0.0835
7578527	7578527	NG_017013.2:g.17342T>A	NC_000017.10:g.7578527A>T	NC_000017.11:g.7675209A>T	SNV	AT>TA	Expressed_mutant	Missense_variant	Exonic_mutation	p.Cys135Ser	p.Cys135Ser	p.Cys135Ser	A	T	1	0	0	5	5	135	135	c.403T>A	Somatic	Chronic lymphocytic leukemia	Lymphoid (LYMPH)	nAVC_208	MM	FILO_NGS	6	Variant	NA	0.0648
7578524	7578524	NG_017013.2:g.17345C>T	NC_000017.10:g.7578524G>A	NC_000017.11:g.7675206G>A	SNV	GC>AT	Expressed_mutant_alt_length	Nonsense_variant	Exonic_mutation	p.Gln136Ter	p.Gln136Ter	p.Gln136Ter	G	A	1	0	0	5	5	136	136	c.406C>T	Somatic	Chronic lymphocytic leukemia	Lymphoid (LYMPH)	nAVC_208	MM	FILO_NGS	6	Variant	NA	0.2936
7578393	7578393	NG_017013.2:g.17476T>A	NC_000017.10:g.7578393A>T	NC_000017.11:g.7675075A>T	SNV	AT>TA	Expressed_mutant	Missense_variant	Exonic_mutation	p.His179Gln	p.His179Gln	p.His179Gln	A	T	1	0	0	5	5	179	179	c.537T>A	Somatic	Chronic lymphocytic leukemia	Lymphoid (LYMPH)	nAVC_208	MM	FILO_NGS	6	Variant	NA	0.3255
7577548	7577548	NG_017013.2:g.18321G>A	NC_000017.10:g.7577548C>T	NC_000017.11:g.7674230C>T	SNV	GC>AT	Expressed_mutant	Missense_variant	Exonic_mutation	p.Gly245Ser	p.Gly245Ser	p.Gly245Ser	C	T	1	0	0	7	7	245	245	c.733G>A	Somatic	Chronic lymphocytic leukemia	Lymphoid (LYMPH)	nAVC_208	MM	FILO_NGS	6	Certified oncogenic variant	NA	0.0155
7577094	7577094	NG_017013.2:g.18775C>T	NC_000017.10:g.7577094G>A	NC_000017.11:g.7673776G>A	SNV	GC>AT	Expressed_mutant	Missense_variant	Exonic_mutation	p.Arg282Trp	p.Arg282Trp	p.Arg282Trp	G	A	1	0	0	8	8	282	282	c.844C>T	Somatic	Chronic lymphocytic leukemia	Lymphoid (LYMPH)	nAVC_208	MM	FILO_NGS	6	Certified oncogenic variant	NA	0.028
7577580	7577580	NG_017013.2:g.18289A>G	NC_000017.10:g.7577580T>C	NC_000017.11:g.7674262T>C	SNV	AT>GC	Expressed_mutant	Missense_variant	Exonic_mutation	p.Tyr234Cys	p.Tyr234Cys	p.Tyr234Cys	T	C	1	0	0	7	7	234	234	c.701A>G	Somatic	Chronic lymphocytic leukemia	Lymphoid (LYMPH)	nAVC_209	SM	FILO_NGS	1	Certified oncogenic variant	NA	0.0125
7579391	7579391	NG_017013.2:g.16478C>T	NC_000017.10:g.7579391G>A	NC_000017.11:g.7676073G>A	SNV	GC>AT	Expressed_mutant	Missense_variant	Exonic_mutation	p.Ser99Phe	p.Ser99Phe	p.Ser99Phe	G	A	1	0	0	4	4	99	99	c.296C>T	Somatic	Chronic lymphocytic leukemia	Lymphoid (LYMPH)	nAVC_210	SM	FILO_NGS	1	Variant	NA	0.1665
7578454	7578454	NG_017013.2:g.17415C>T	NC_000017.10:g.7578454G>A	NC_000017.11:g.7675136G>A	SNV	GC>AT	Expressed_mutant	Missense_variant	Exonic_mutation	p.Ala159Val	p.Ala159Val	p.Ala159Val	G	A	1	0	0	5	5	159	159	c.476C>T	Somatic	Chronic lymphocytic leukemia	Lymphoid (LYMPH)	nAVC_211	SM	FILO_NGS	1	Variant	NA	0.016
7577539	7577539	NG_017013.2:g.18330C>T	NC_000017.10:g.7577539G>A	NC_000017.11:g.7674221G>A	SNV	GC>AT	Expressed_mutant	Missense_variant	Exonic_mutation	p.Arg248Trp	p.Arg248Trp	p.Arg248Trp	G	A	1	0	0	7	7	248	248	c.742C>T	Somatic	Chronic lymphocytic leukemia	Lymphoid (LYMPH)	nAVC_212	SM	FILO_NGS	1	Certified oncogenic variant	NA	0.5506
7577574	7577574	NG_017013.2:g.18295A>G	NC_000017.10:g.7577574T>C	NC_000017.11:g.7674256T>C	SNV	AT>GC	Expressed_mutant	Missense_variant	Exonic_mutation	p.Tyr236Cys	p.Tyr236Cys	p.Tyr236Cys	T	C	1	0	0	7	7	236	236	c.707A>G	Somatic	Chronic lymphocytic leukemia	Lymphoid (LYMPH)	nAVC_213	MM	FILO_NGS	4	Variant	NA	0.0505
7577556	7577556	NG_017013.2:g.18313G>C	NC_000017.10:g.7577556C>G	NC_000017.11:g.7674238C>G	SNV	GC>CG	Expressed_mutant	Missense_variant	Exonic_mutation	p.Cys242Ser	p.Cys242Ser	p.Cys242Ser	C	G	1	0	0	7	7	242	242	c.725G>C	Somatic	Chronic lymphocytic leukemia	Lymphoid (LYMPH)	nAVC_213	MM	FILO_NGS	4	Certified oncogenic variant	NA	0.04
7577146	7577495	NG_017013.2:g.18374_18723del	NC_000017.10:g.7577146_7577495del	NC_000017.11:g.7673828_7674177del	DEL	NR	Protein_status_unknown	Splice_donor_variant	Variant_across_an_intron_exon_boundary	p.?	p.?	p.?	GTAGATTACCACTACTCAGGATAGGAAAAGAGAAGCAAGAGGCAGTAAGGAAATCAGGTCCTACCTGTCCCATTTAAAAAACCAGGCTCCATCTACTCCCAACCACCCTTGTCCTTTCTGGAGCCTAAGCTCCAGCTCCAGGTAGGTGGAGGAGAAGCCACAGGTTAAGAGGTCCCAAAGCCAGAGAAAAGAAAACTGAGTGGGAGCAGTAAGGAGATTCCCCGCCGGGGATGTGATGAGAGGTGGATGGGTAGTAGTATGGAAGAAATCGGTAAGAGGTGGGCCCAGGGGTCAGAGGCAAGCAGAGGCTGGGGCACAGCAGGCCAGTGTGCAGGGTGGCAAGTGGCTCCT	G	0	350	0	Intron_07	8	NR	264	c.782+4_792del	Somatic	Chronic lymphocytic leukemia	Lymphoid (LYMPH)	nAVC_213	MM	FILO_NGS	4	Variant	Intron_7_Splice_signal_5'_+4	0.042
7577121	7577121	NG_017013.2:g.18748C>T	NC_000017.10:g.7577121G>A	NC_000017.11:g.7673803G>A	SNV	GC>AT	Expressed_mutant	Missense_variant	Exonic_mutation	p.Arg273Cys	p.Arg273Cys	p.Arg273Cys	G	A	1	0	0	8	8	273	273	c.817C>T	Somatic	Chronic lymphocytic leukemia	Lymphoid (LYMPH)	nAVC_213	MM	FILO_NGS	4	Certified oncogenic variant	NA	0.0115
7577538	7577538	NG_017013.2:g.18331G>A	NC_000017.10:g.7577538C>T	NC_000017.11:g.7674220C>T	SNV	GC>AT	Expressed_mutant	Missense_variant	Exonic_mutation	p.Arg248Gln	p.Arg248Gln	p.Arg248Gln	C	T	1	0	0	7	7	248	248	c.743G>A	Somatic	Chronic lymphocytic leukemia	Lymphoid (LYMPH)	nAVC_214	SM	FILO_NGS	1	Certified oncogenic variant	NA	0.8333
7577547	7577547	NG_017013.2:g.18322G>T	NC_000017.10:g.7577547C>A	NC_000017.11:g.7674229C>A	SNV	GC>TA	Expressed_mutant	Missense_variant	Exonic_mutation	p.Gly245Val	p.Gly245Val	p.Gly245Val	C	A	1	0	0	7	7	245	245	c.734G>T	Somatic	Chronic lymphocytic leukemia	Lymphoid (LYMPH)	nAVC_215	SM	FILO_NGS	1	Certified oncogenic variant	NA	0.4562
7577580	7577580	NG_017013.2:g.18289A>G	NC_000017.10:g.7577580T>C	NC_000017.11:g.7674262T>C	SNV	AT>GC	Expressed_mutant	Missense_variant	Exonic_mutation	p.Tyr234Cys	p.Tyr234Cys	p.Tyr234Cys	T	C	1	0	0	7	7	234	234	c.701A>G	Somatic	Chronic lymphocytic leukemia	Lymphoid (LYMPH)	nAVC_216	SM	FILO_NGS	1	Certified oncogenic variant	NA	0.0391
7578490	7578490	NG_017013.2:g.17379T>A	NC_000017.10:g.7578490A>T	NC_000017.11:g.7675172A>T	SNV	AT>TA	Expressed_mutant	Missense_variant	Exonic_mutation	p.Val147Asp	p.Val147Asp	p.Val147Asp	A	T	1	0	0	5	5	147	147	c.440T>A	Somatic	Chronic lymphocytic leukemia	Lymphoid (LYMPH)	nAVC_217	SM	FILO_NGS	1	Variant	NA	0.8038
7577523	7577523	NG_017013.2:g.18346C>G	NC_000017.10:g.7577523G>C	NC_000017.11:g.7674205G>C	SNV	GC>CG	Expressed_mutant	Missense_variant	Exonic_mutation	p.Thr253Ser	p.Thr253Ser	p.Thr253Ser	G	C	1	0	0	7	7	253	253	c.758C>G	Somatic	Chronic lymphocytic leukemia	Lymphoid (LYMPH)	nAVC_218	SM	FILO_NGS	1	Variant	NA	0.0185
7577545	7577545	NG_017013.2:g.18324A>G	NC_000017.10:g.7577545T>C	NC_000017.11:g.7674227T>C	SNV	AT>GC	Expressed_mutant	Missense_variant	Exonic_mutation	p.Met246Val	p.Met246Val	p.Met246Val	T	C	1	0	0	7	7	246	246	c.736A>G	Somatic	Chronic lymphocytic leukemia	Lymphoid (LYMPH)	nAVC_219	SM	FILO_NGS	1	Certified oncogenic variant	NA	0.086
7577100	7577100	NG_017013.2:g.18769A>G	NC_000017.10:g.7577100T>C	NC_000017.11:g.7673782T>C	SNV	AT>GC	Expressed_mutant	Missense_variant	Exonic_mutation	p.Arg280Gly	p.Arg280Gly	p.Arg280Gly	T	C	1	0	0	8	8	280	280	c.838A>G	Somatic	Chronic lymphocytic leukemia	Lymphoid (LYMPH)	nAVC_220	SM	FILO_NGS	1	Variant	NA	0.6882
7578208	7578208	NG_017013.2:g.17661A>G	NC_000017.10:g.7578208T>C	NC_000017.11:g.7674890T>C	SNV	AT>GC	Expressed_mutant	Missense_variant	Exonic_mutation	p.His214Arg	p.His214Arg	p.His214Arg	T	C	1	0	0	6	6	214	214	c.641A>G	Somatic	Chronic lymphocytic leukemia	Lymphoid (LYMPH)	nAVC_221	MM	FILO_NGS	5	Variant	NA	0.0195
7577557	7577557	NG_017013.2:g.18312T>G	NC_000017.10:g.7577557A>C	NC_000017.11:g.7674239A>C	SNV	AT>CG	Expressed_mutant	Missense_variant	Exonic_mutation	p.Cys242Gly	p.Cys242Gly	p.Cys242Gly	A	C	1	0	0	7	7	242	242	c.724T>G	Somatic	Chronic lymphocytic leukemia	Lymphoid (LYMPH)	nAVC_221	MM	FILO_NGS	5	Variant	NA	0.0125
7577538	7577538	NG_017013.2:g.18331G>A	NC_000017.10:g.7577538C>T	NC_000017.11:g.7674220C>T	SNV	GC>AT	Expressed_mutant	Missense_variant	Exonic_mutation	p.Arg248Gln	p.Arg248Gln	p.Arg248Gln	C	T	1	0	0	7	7	248	248	c.743G>A	Somatic	Chronic lymphocytic leukemia	Lymphoid (LYMPH)	nAVC_221	MM	FILO_NGS	5	Certified oncogenic variant	NA	0.0515
7577114	7577114	NG_017013.2:g.18755G>A	NC_000017.10:g.7577114C>T	NC_000017.11:g.7673796C>T	SNV	GC>AT	Expressed_mutant	Missense_variant	Exonic_mutation	p.Cys275Tyr	p.Cys275Tyr	p.Cys275Tyr	C	T	1	0	0	8	8	275	275	c.824G>A	Somatic	Chronic lymphocytic leukemia	Lymphoid (LYMPH)	nAVC_221	MM	FILO_NGS	5	Variant	NA	0.0166
7577055	7577055	NG_017013.2:g.18815del	NC_000017.10:g.7577055del	NC_000017.11:g.7673737del	DEL	NR	Expressed_mutant_alt_length	frameshift_variant	Exonic_mutation	p.Pro295LeufsTer50	p.Pro295LeufsTer56	p.Pro295LeufsTer48	AG	A	0	1	0	8	8	295	295	c.884del	Somatic	Chronic lymphocytic leukemia	Lymphoid (LYMPH)	nAVC_221	MM	FILO_NGS	5	Variant	NA	0.0943
7577568	7577581	NG_017013.2:g.18290_18303del	NC_000017.10:g.7577568_7577581del	NC_000017.11:g.7674250_7674263del	DEL	NR	Expressed_mutant_alt_length	Frameshift_variant	Exonic_mutation	p.Tyr234Ter	p.Tyr234Ter	p.Tyr234Ter	TTACACATGTAGTTG	T	0	14	0	7	7	234	239	c.702_715del	Somatic	Chronic lymphocytic leukemia	Lymphoid (LYMPH)	nAVC_222	DMU	FILO_NGS	2	Variant	NA	0.381
7577139	7577139	NG_017013.2:g.18730del	NC_000017.10:g.7577139del	NC_000017.11:g.7673821del	DEL	NR	Expressed_mutant_alt_length	frameshift_variant	Exonic_mutation	p.Arg267GlyfsTer78	p.Arg267GlyfsTer84	p.Arg267GlyfsTer76	CG	C	0	1	0	8	8	267	267	c.799del	Somatic	Chronic lymphocytic leukemia	Lymphoid (LYMPH)	nAVC_222	DMU	FILO_NGS	2	Variant	NA	0.305
7578526	7578526	NG_017013.2:g.17343G>A	NC_000017.10:g.7578526C>T	NC_000017.11:g.7675208C>T	SNV	GC>AT	Expressed_mutant	Missense_variant	Exonic_mutation	p.Cys135Tyr	p.Cys135Tyr	p.Cys135Tyr	C	T	1	0	0	5	5	135	135	c.404G>A	Somatic	Chronic lymphocytic leukemia	Lymphoid (LYMPH)	nAVC_223	SM	FILO_NGS	1	Certified oncogenic variant	NA	0.1856
7578475	7578475	NG_017013.2:g.17394C>A	NC_000017.10:g.7578475G>T	NC_000017.11:g.7675157G>T	SNV	GC>TA	Expressed_mutant	Missense_variant	Exonic_mutation	p.Pro152Gln	p.Pro152Gln	p.Pro152Gln	G	T	1	0	0	5	5	152	152	c.455C>A	Somatic	Chronic lymphocytic leukemia	Lymphoid (LYMPH)	nAVC_224	DMU	FILO_NGS	2	Variant	NA	0.0273
7577156	7577156	NG_017013.2:g.18713G>T	NC_000017.10:g.7577156C>A	NC_000017.11:g.7673838C>A	SNV	GC>TA	Protein_status_unknown	Splice_acceptor_variant	Intronic_mutation	p.?	p.?	p.?	C	A	1	0	0	Intron_07_SA	Intron_07_SA	Splice	Splice	c.783-1G>T	Somatic	Chronic lymphocytic leukemia	Lymphoid (LYMPH)	nAVC_224	DMU	FILO_NGS	2	Variant	Intron_7_Acceptor_site_-1	0.0225
7577538	7577538	NG_017013.2:g.18331G>A	NC_000017.10:g.7577538C>T	NC_000017.11:g.7674220C>T	SNV	GC>AT	Expressed_mutant	Missense_variant	Exonic_mutation	p.Arg248Gln	p.Arg248Gln	p.Arg248Gln	C	T	1	0	0	7	7	248	248	c.743G>A	Somatic	Chronic lymphocytic leukemia	Lymphoid (LYMPH)	nAVC_70	SM	FILO_NGS	1	Certified oncogenic variant	NA	0.02
7578500	7578512	NG_017013.2:g.17358_17370del	NC_000017.10:g.7578500_7578512del	NC_000017.11:g.7675182_7675194del	DEL	NR	Expressed_mutant_alt_length	Frameshift_variant	Exonic_mutation	p.Thr140SerfsTer26	p.Thr140SerfsTer26	p.Thr140SerfsTer26	CTGCACAGGGCAGG	C	0	13	0	5	5	140	144	c.419_431del	Somatic	Chronic lymphocytic leukemia	Lymphoid (LYMPH)	nAVC_71	SM	FILO_NGS	1	Variant	NA	0.66
7577110	7577487	NG_017013.2:g.18382_18759del	NC_000017.10:g.7577110_7577487del	NC_000017.11:g.7673792_7674169del	DEL	NR	Protein_status_unknown	Splice_donor_variant	Variant_across_an_intron_exon_boundary	p.?	p.?	p.?	AGGCACAAACACGCACCTCAAAGCTGTTCCGTCCCAGTAGATTACCACTACTCAGGATAGGAAAAGAGAAGCAAGAGGCAGTAAGGAAATCAGGTCCTACCTGTCCCATTTAAAAAACCAGGCTCCATCTACTCCCAACCACCCTTGTCCTTTCTGGAGCCTAAGCTCCAGCTCCAGGTAGGTGGAGGAGAAGCCACAGGTTAAGAGGTCCCAAAGCCAGAGAAAAGAAAACTGAGTGGGAGCAGTAAGGAGATTCCCCGCCGGGGATGTGATGAGAGGTGGATGGGTAGTAGTATGGAAGAAATCGGTAAGAGGTGGGCCCAGGGGTCAGAGGCAAGCAGAGGCTGGGGCACAGCAGGCCAGTGTGCAGGGTGGCAAG	A	0	378	0	Intron_07	8	NR	276	c.782+12_828del	Somatic	Chronic lymphocytic leukemia	Lymphoid (LYMPH)	nAVC_72	DMU	FILO_NGS	2	Variant	NA	0.47
7577098	7577482	NG_017013.2:g.18387_18771delinsACTTGCT	NC_000017.10:g.7577098_7577482delinsAGCAAGT	NC_000017.11:g.7673780_7674164delinsAGCAAGT	INDEL	NR	Protein_status_unknown	Splice_donor_variant	Variant_across_an_intron_exon_boundary	p.?	p.?	p.?	TCTCCCAGGACAGGCACAAACACGCACCTCAAAGCTGTTCCGTCCCAGTAGATTACCACTACTCAGGATAGGAAAAGAGAAGCAAGAGGCAGTAAGGAAATCAGGTCCTACCTGTCCCATTTAAAAAACCAGGCTCCATCTACTCCCAACCACCCTTGTCCTTTCTGGAGCCTAAGCTCCAGCTCCAGGTAGGTGGAGGAGAAGCCACAGGTTAAGAGGTCCCAAAGCCAGAGAAAAGAAAACTGAGTGGGAGCAGTAAGGAGATTCCCCGCCGGGGATGTGATGAGAGGTGGATGGGTAGTAGTATGGAAGAAATCGGTAAGAGGTGGGCCCAGGGGTCAGAGGCAAGCAGAGGCTGGGGCACAGCAGGCCAGTGTGCAGGGTG	AGCAAGT	0	385	7	Intron_07	8	NR	280	c.782+17_840delinsACTTGCT	Somatic	Chronic lymphocytic leukemia	Lymphoid (LYMPH)	nAVC_72	DMU	FILO_NGS	2	Variant	NA	0.84
7578556	7578556	NG_017013.2:g.17313A>G	NC_000017.10:g.7578556T>C	NC_000017.11:g.7675238T>C	SNV	AT>GC	Protein_status_unknown	Splice_acceptor_variant	Intronic_mutation	p.?	p.?	p.?	T	C	1	0	0	Intron_04_SA	Intron_04_SA	Splice	Splice	c.376-2A>G	Somatic	Chronic lymphocytic leukemia	Lymphoid (LYMPH)	nAVC_73	DMU	FILO_NGS	2	Variant	Intron_4_Acceptor_site_-2	0.0785
7577115	7577115	NG_017013.2:g.18754T>C	NC_000017.10:g.7577115A>G	NC_000017.11:g.7673797A>G	SNV	AT>GC	Expressed_mutant	Missense_variant	Exonic_mutation	p.Cys275Arg	p.Cys275Arg	p.Cys275Arg	A	G	1	0	0	8	8	275	275	c.823T>C	Somatic	Chronic lymphocytic leukemia	Lymphoid (LYMPH)	nAVC_73	DMU	FILO_NGS	2	Variant	NA	0.1251
7578397	7578397	NG_017013.2:g.17472A>C	NC_000017.10:g.7578397T>G	NC_000017.11:g.7675079T>G	SNV	AT>CG	Expressed_mutant	Missense_variant	Exonic_mutation	p.His178Pro	p.His178Pro	p.His178Pro	T	G	1	0	0	5	5	178	178	c.533A>C	Somatic	Chronic lymphocytic leukemia	Lymphoid (LYMPH)	nAVC_74	SM	FILO_NGS	1	Variant	NA	0.0142
7578406	7578406	NG_017013.2:g.17463G>A	NC_000017.10:g.7578406C>T	NC_000017.11:g.7675088C>T	SNV	GC>AT	Expressed_mutant	Missense_variant	Exonic_mutation	p.Arg175His	p.Arg175His	p.Arg175His	C	T	1	0	0	5	5	175	175	c.524G>A	Somatic	Chronic lymphocytic leukemia	Lymphoid (LYMPH)	nAVC_75	SM	FILO_NGS	1	Certified oncogenic variant	NA	0.115
7577538	7577538	NG_017013.2:g.18331G>A	NC_000017.10:g.7577538C>T	NC_000017.11:g.7674220C>T	SNV	GC>AT	Expressed_mutant	Missense_variant	Exonic_mutation	p.Arg248Gln	p.Arg248Gln	p.Arg248Gln	C	T	1	0	0	7	7	248	248	c.743G>A	Somatic	Chronic lymphocytic leukemia	Lymphoid (LYMPH)	nAVC_76	SM	FILO_NGS	1	Certified oncogenic variant	NA	0.018
7577106	7577106	NG_017013.2:g.18763C>G	NC_000017.10:g.7577106G>C	NC_000017.11:g.7673788G>C	SNV	GC>CG	Expressed_mutant	Missense_variant	Exonic_mutation	p.Pro278Ala	p.Pro278Ala	p.Pro278Ala	G	C	1	0	0	8	8	278	278	c.832C>G	Somatic	Chronic lymphocytic leukemia	Lymphoid (LYMPH)	nAVC_77	SM	FILO_NGS	1	Certified oncogenic variant	NA	0.0565
7577610	7577610	NG_017013.2:g.18259A>T	NC_000017.10:g.7577610T>A	NC_000017.11:g.7674292T>A	SNV	AT>TA	Protein_status_unknown	Splice_acceptor_variant	Intronic_mutation	p.?	p.?	p.?	T	A	1	0	0	Intron_06_SA	Intron_06_SA	Splice	Splice	c.673-2A>T	Somatic	Chronic lymphocytic leukemia	Lymphoid (LYMPH)	nAVC_78	MM	FILO_NGS	3	Variant	Intron_6_Acceptor_site_-2	0.0156
7577580	7577580	NG_017013.2:g.18289A>G	NC_000017.10:g.7577580T>C	NC_000017.11:g.7674262T>C	SNV	AT>GC	Expressed_mutant	Missense_variant	Exonic_mutation	p.Tyr234Cys	p.Tyr234Cys	p.Tyr234Cys	T	C	1	0	0	7	7	234	234	c.701A>G	Somatic	Chronic lymphocytic leukemia	Lymphoid (LYMPH)	nAVC_78	MM	FILO_NGS	3	Certified oncogenic variant	NA	0.0316
7577556	7577556	NG_017013.2:g.18313G>A	NC_000017.10:g.7577556C>T	NC_000017.11:g.7674238C>T	SNV	GC>AT	Expressed_mutant	Missense_variant	Exonic_mutation	p.Cys242Tyr	p.Cys242Tyr	p.Cys242Tyr	C	T	1	0	0	7	7	242	242	c.725G>A	Somatic	Chronic lymphocytic leukemia	Lymphoid (LYMPH)	nAVC_78	MM	FILO_NGS	3	Certified oncogenic variant	NA	0.0356
7577547	7577547	NG_017013.2:g.18322G>A	NC_000017.10:g.7577547C>T	NC_000017.11:g.7674229C>T	SNV	GC>AT	Expressed_mutant	Missense_variant	Exonic_mutation	p.Gly245Asp	p.Gly245Asp	p.Gly245Asp	C	T	1	0	0	7	7	245	245	c.734G>A	Somatic	Chronic lymphocytic leukemia	Lymphoid (LYMPH)	nAVC_79	SM	FILO_NGS	1	Certified oncogenic variant	NA	0.7044
7577093	7577093	NG_017013.2:g.18776G>A	NC_000017.10:g.7577093C>T	NC_000017.11:g.7673775C>T	SNV	GC>AT	Expressed_mutant	Missense_variant	Exonic_mutation	p.Arg282Gln	p.Arg282Gln	p.Arg282Gln	C	T	1	0	0	8	8	282	282	c.845G>A	Somatic	Chronic lymphocytic leukemia	Lymphoid (LYMPH)	nAVC_80	SM	FILO_NGS	1	Variant	NA	0.5185
7577503	7577503	NG_017013.2:g.18366del	NC_000017.10:g.7577503del	NC_000017.11:g.7674185del	DEL	NR	Expressed_mutant_alt_length	frameshift_variant	Exonic_mutation	p.Ser260ProfsTer85	p.Ser260ProfsTer91	p.Ser260ProfsTer83	GA	G	0	1	0	7	7	260	260	c.778del	Somatic	Chronic lymphocytic leukemia	Lymphoid (LYMPH)	nAVC_81	SM	FILO_NGS	1	Variant	NA	0.0629
7578260	7578260	NG_017013.2:g.17609G>A	NC_000017.10:g.7578260C>T	NC_000017.11:g.7674942C>T	SNV	GC>AT	Expressed_mutant	Missense_variant	Exonic_mutation	p.Val197Met	p.Val197Met	p.Val197Met	C	T	1	0	0	6	6	197	197	c.589G>A	Somatic	Chronic lymphocytic leukemia	Lymphoid (LYMPH)	nAVC_82	SM	FILO_NGS	1	Certified oncogenic variant	NA	0.0245
7578263	7578263	NG_017013.2:g.17606C>T	NC_000017.10:g.7578263G>A	NC_000017.11:g.7674945G>A	SNV	GC>AT	Expressed_mutant_alt_length	Nonsense_variant	Exonic_mutation	p.Arg196Ter	p.Arg196Ter	p.Arg196Ter	G	A	1	0	0	6	6	196	196	c.586C>T	Somatic	Chronic lymphocytic leukemia	Lymphoid (LYMPH)	nAVC_83	SM	FILO_NGS	1	Variant	NA	0.2574
7578394	7578394	NG_017013.2:g.17475A>G	NC_000017.10:g.7578394T>C	NC_000017.11:g.7675076T>C	SNV	AT>GC	Expressed_mutant	Missense_variant	Exonic_mutation	p.His179Arg	p.His179Arg	p.His179Arg	T	C	1	0	0	5	5	179	179	c.536A>G	Somatic	Chronic lymphocytic leukemia	Lymphoid (LYMPH)	nAVC_84	SM	FILO_NGS	1	Certified oncogenic variant	NA	0.2447
7577129	7577129	NG_017013.2:g.18740T>G	NC_000017.10:g.7577129A>C	NC_000017.11:g.7673811A>C	SNV	AT>CG	Expressed_mutant	Missense_variant	Exonic_mutation	p.Phe270Cys	p.Phe270Cys	p.Phe270Cys	A	C	1	0	0	8	8	270	270	c.809T>G	Somatic	Chronic lymphocytic leukemia	Lymphoid (LYMPH)	nAVC_85	SM	FILO_NGS	1	Variant	NA	0.5155
7577539	7577539	NG_017013.2:g.18330C>T	NC_000017.10:g.7577539G>A	NC_000017.11:g.7674221G>A	SNV	GC>AT	Expressed_mutant	Missense_variant	Exonic_mutation	p.Arg248Trp	p.Arg248Trp	p.Arg248Trp	G	A	1	0	0	7	7	248	248	c.742C>T	Somatic	Chronic lymphocytic leukemia	Lymphoid (LYMPH)	nAVC_86	DMU	FILO_NGS	2	Certified oncogenic variant	NA	0.7677
7577534	7577534	NG_017013.2:g.18335G>C	NC_000017.10:g.7577534C>G	NC_000017.11:g.7674216C>G	SNV	GC>CG	Expressed_mutant	Missense_variant	Exonic_mutation	p.Arg249Ser	p.Arg249Ser	p.Arg249Ser	C	G	1	0	0	7	7	249	249	c.747G>C	Somatic	Chronic lymphocytic leukemia	Lymphoid (LYMPH)	nAVC_86	DMU	FILO_NGS	2	Variant	NA	0.0512
7577547	7577547	NG_017013.2:g.18322G>A	NC_000017.10:g.7577547C>T	NC_000017.11:g.7674229C>T	SNV	GC>AT	Expressed_mutant	Missense_variant	Exonic_mutation	p.Gly245Asp	p.Gly245Asp	p.Gly245Asp	C	T	1	0	0	7	7	245	245	c.734G>A	Somatic	Chronic lymphocytic leukemia	Lymphoid (LYMPH)	nAVC_87	SM	FILO_NGS	1	Certified oncogenic variant	NA	0.3425
7577539	7577539	NG_017013.2:g.18330C>T	NC_000017.10:g.7577539G>A	NC_000017.11:g.7674221G>A	SNV	GC>AT	Expressed_mutant	Missense_variant	Exonic_mutation	p.Arg248Trp	p.Arg248Trp	p.Arg248Trp	G	A	1	0	0	7	7	248	248	c.742C>T	Somatic	Chronic lymphocytic leukemia	Lymphoid (LYMPH)	nAVC_88	SM	FILO_NGS	1	Certified oncogenic variant	NA	0.3073
7577108	7577108	NG_017013.2:g.18761G>T	NC_000017.10:g.7577108C>A	NC_000017.11:g.7673790C>A	SNV	GC>TA	Expressed_mutant	Missense_variant	Exonic_mutation	p.Cys277Phe	p.Cys277Phe	p.Cys277Phe	C	A	1	0	0	8	8	277	277	c.830G>T	Somatic	Chronic lymphocytic leukemia	Lymphoid (LYMPH)	nAVC_89	SM	FILO_NGS	1	Certified oncogenic variant	NA	0.5055
7578223	7578224	NG_017013.2:g.17646_17647del	NC_000017.10:g.7578223_7578224del	NC_000017.11:g.7674905_7674906del	DEL	NR	Expressed_mutant_alt_length	Frameshift_variant	Exonic_mutation	p.Arg209LysfsTer6	p.Arg209LysfsTer6	p.Arg209LysfsTer6	TTC	T	0	2	0	6	6	209	209	c.626_627del	Somatic	Chronic lymphocytic leukemia	Lymphoid (LYMPH)	nAVC_90	MM	FILO_NGS	3	Variant	NA	0.7562
7577538	7577538	NG_017013.2:g.18331G>A	NC_000017.10:g.7577538C>T	NC_000017.11:g.7674220C>T	SNV	GC>AT	Expressed_mutant	Missense_variant	Exonic_mutation	p.Arg248Gln	p.Arg248Gln	p.Arg248Gln	C	T	1	0	0	7	7	248	248	c.743G>A	Somatic	Chronic lymphocytic leukemia	Lymphoid (LYMPH)	nAVC_90	MM	FILO_NGS	3	Certified oncogenic variant	NA	0.0245
7577055	7577055	NG_017013.2:g.18815del	NC_000017.10:g.7577055del	NC_000017.11:g.7673737del	DEL	NR	Expressed_mutant_alt_length	frameshift_variant	Exonic_mutation	p.Pro295LeufsTer50	p.Pro295LeufsTer56	p.Pro295LeufsTer48	AG	A	0	1	0	8	8	295	295	c.884del	Somatic	Chronic lymphocytic leukemia	Lymphoid (LYMPH)	nAVC_90	MM	FILO_NGS	3	Variant	NA	0.09
7578554	7578554	NG_017013.2:g.17315del	NC_000017.10:g.7578554del	NC_000017.11:g.7675236del	DEL	NR	Expressed_mutant_alt_length	frameshift_variant	Exonic_mutation	p.Tyr126ThrfsTer44	p.Tyr126ThrfsTer44	p.Tyr126ThrfsTer44	TA	T	0	1	0	5	5	126	126	c.376del	Somatic	Chronic lymphocytic leukemia	Lymphoid (LYMPH)	nAVC_91	MM	FILO_NGS	7	Variant	LBE_Close_Exonic_mutation_5_end_2	0.069
7578458	7578458	NG_017013.2:g.17411C>G	NC_000017.10:g.7578458G>C	NC_000017.11:g.7675140G>C	SNV	GC>CG	Expressed_mutant	Missense_variant	Exonic_mutation	p.Arg158Gly	p.Arg158Gly	p.Arg158Gly	G	C	1	0	0	5	5	158	158	c.472C>G	Somatic	Chronic lymphocytic leukemia	Lymphoid (LYMPH)	nAVC_91	MM	FILO_NGS	7	Variant	NA	0.0231
7578400	7578400	NG_017013.2:g.17469C>G	NC_000017.10:g.7578400G>C	NC_000017.11:g.7675082G>C	SNV	GC>CG	Expressed_mutant	Missense_variant	Exonic_mutation	p.Pro177Arg	p.Pro177Arg	p.Pro177Arg	G	C	1	0	0	5	5	177	177	c.530C>G	Somatic	Chronic lymphocytic leukemia	Lymphoid (LYMPH)	nAVC_91	MM	FILO_NGS	7	Variant	NA	0.3991
7578190	7578190	NG_017013.2:g.17679A>G	NC_000017.10:g.7578190T>C	NC_000017.11:g.7674872T>C	SNV	AT>GC	Expressed_mutant	Missense_variant	Exonic_mutation	p.Tyr220Cys	p.Tyr220Cys	p.Tyr220Cys	T	C	1	0	0	6	6	220	220	c.659A>G	Somatic	Chronic lymphocytic leukemia	Lymphoid (LYMPH)	nAVC_91	MM	FILO_NGS	7	Certified oncogenic variant	NA	0.0243
7577610	7577610	NG_017013.2:g.18259A>T	NC_000017.10:g.7577610T>A	NC_000017.11:g.7674292T>A	SNV	AT>TA	Protein_status_unknown	Splice_acceptor_variant	Intronic_mutation	p.?	p.?	p.?	T	A	1	0	0	Intron_06_SA	Intron_06_SA	Splice	Splice	c.673-2A>T	Somatic	Chronic lymphocytic leukemia	Lymphoid (LYMPH)	nAVC_91	MM	FILO_NGS	7	Variant	Intron_6_Acceptor_site_-2	0.0381
7577580	7577580	NG_017013.2:g.18289A>G	NC_000017.10:g.7577580T>C	NC_000017.11:g.7674262T>C	SNV	AT>GC	Expressed_mutant	Missense_variant	Exonic_mutation	p.Tyr234Cys	p.Tyr234Cys	p.Tyr234Cys	T	C	1	0	0	7	7	234	234	c.701A>G	Somatic	Chronic lymphocytic leukemia	Lymphoid (LYMPH)	nAVC_91	MM	FILO_NGS	7	Certified oncogenic variant	NA	0.0246
7577094	7577102	NG_017013.2:g.18769_18777del	NC_000017.10:g.7577094_7577102del	NC_000017.11:g.7673776_7673784del	DEL	NR	Expressed_mutant_alt_length	Inframe_deletion	Exonic_mutation	p.Asp281_Arg283del	p.Asp281_Arg283del	p.Asp281_Arg283del	GCCGGTCTCT	G	0	9	0	8	8	280	282	c.838_846del	Somatic	Chronic lymphocytic leukemia	Lymphoid (LYMPH)	nAVC_91	MM	FILO_NGS	7	Variant	NA	0.027
7578275	7578275	NG_017013.2:g.17594C>T	NC_000017.10:g.7578275G>A	NC_000017.11:g.7674957G>A	SNV	GC>AT	Expressed_mutant_alt_length	Nonsense_variant	Exonic_mutation	p.Gln192Ter	p.Gln192Ter	p.Gln192Ter	G	A	1	0	0	6	6	192	192	c.574C>T	Somatic	Chronic lymphocytic leukemia	Lymphoid (LYMPH)	nAVC_92	SM	FILO_NGS	1	Variant	NA	0.039
7578524	7578524	NG_017013.2:g.17345C>G	NC_000017.10:g.7578524G>C	NC_000017.11:g.7675206G>C	SNV	GC>CG	Expressed_mutant	Missense_variant	Exonic_mutation	p.Gln136Glu	p.Gln136Glu	p.Gln136Glu	G	C	1	0	0	5	5	136	136	c.406C>G	Somatic	Chronic lymphocytic leukemia	Lymphoid (LYMPH)	nAVC_93	DMU	FILO_NGS	2	Variant	NA	0.037
7578394	7578394	NG_017013.2:g.17475A>G	NC_000017.10:g.7578394T>C	NC_000017.11:g.7675076T>C	SNV	AT>GC	Expressed_mutant	Missense_variant	Exonic_mutation	p.His179Arg	p.His179Arg	p.His179Arg	T	C	1	0	0	5	5	179	179	c.536A>G	Somatic	Chronic lymphocytic leukemia	Lymphoid (LYMPH)	nAVC_93	DMU	FILO_NGS	2	Certified oncogenic variant	NA	0.02
7579318	7579318	NG_017013.2:g.16552dup	NC_000017.10:g.7579318dup	NC_000017.11:g.7676000dup	DUP	NR	Expressed_mutant_alt_length	Frameshift_variant	Exonic_mutation	p.Cys124LeufsTer25	p.Cys124LeufsTer25	p.Cys124LeufsTer25	C	CA	0	0	1	4	4	124	124	c.370dup	Somatic	Chronic lymphocytic leukemia	Lymphoid (LYMPH)	nAVC_94	DMU	FILO_NGS	2	Variant	NA	0.4006
7577569	7577581	NG_017013.2:g.18288_18300dup	NC_000017.10:g.7577569_7577581dup	NC_000017.11:g.7674251_7674263dup	DUP	NR	Expressed_mutant_alt_length	Frameshift_variant	Exonic_mutation	p.Cys238LeufsTer6	p.Cys238LeufsTer6	p.Cys238LeufsTer6	C	CACATGTAGTTGTA	0	0	13	7	7	234	238	c.700_712dup	Somatic	Chronic lymphocytic leukemia	Lymphoid (LYMPH)	nAVC_94	DMU	FILO_NGS	2	Variant	NA	0.3
7579389	7579389	NG_017013.2:g.16480C>T	NC_000017.10:g.7579389G>A	NC_000017.11:g.7676071G>A	SNV	GC>AT	Expressed_mutant_alt_length	Nonsense_variant	Exonic_mutation	p.Gln100Ter	p.Gln100Ter	p.Gln100Ter	G	A	1	0	0	4	4	100	100	c.298C>T	Somatic	Chronic lymphocytic leukemia	Lymphoid (LYMPH)	nAVC_95	DMU	FILO_NGS	2	Variant	NA	0.0375
7577120	7577120	NG_017013.2:g.18749G>A	NC_000017.10:g.7577120C>T	NC_000017.11:g.7673802C>T	SNV	GC>AT	Expressed_mutant	Missense_variant	Exonic_mutation	p.Arg273His	p.Arg273His	p.Arg273His	C	T	1	0	0	8	8	273	273	c.818G>A	Somatic	Chronic lymphocytic leukemia	Lymphoid (LYMPH)	nAVC_95	DMU	FILO_NGS	2	Certified oncogenic variant	NA	0.5125
7578208	7578208	NG_017013.2:g.17661A>C	NC_000017.10:g.7578208T>G	NC_000017.11:g.7674890T>G	SNV	AT>CG	Expressed_mutant	Missense_variant	Exonic_mutation	p.His214Pro	p.His214Pro	p.His214Pro	T	G	1	0	0	6	6	214	214	c.641A>C	Somatic	Chronic lymphocytic leukemia	Lymphoid (LYMPH)	nAVC_96	MM	FILO_NGS	3	Variant	NA	0.0265
7578190	7578190	NG_017013.2:g.17679A>G	NC_000017.10:g.7578190T>C	NC_000017.11:g.7674872T>C	SNV	AT>GC	Expressed_mutant	Missense_variant	Exonic_mutation	p.Tyr220Cys	p.Tyr220Cys	p.Tyr220Cys	T	C	1	0	0	6	6	220	220	c.659A>G	Somatic	Chronic lymphocytic leukemia	Lymphoid (LYMPH)	nAVC_96	MM	FILO_NGS	3	Certified oncogenic variant	NA	0.4909
7577534	7577534	NG_017013.2:g.18335G>T	NC_000017.10:g.7577534C>A	NC_000017.11:g.7674216C>A	SNV	GC>TA	Expressed_mutant	Missense_variant	Exonic_mutation	p.Arg249Ser	p.Arg249Ser	p.Arg249Ser	C	A	1	0	0	7	7	249	249	c.747G>T	Somatic	Chronic lymphocytic leukemia	Lymphoid (LYMPH)	nAVC_96	MM	FILO_NGS	3	Certified oncogenic variant	NA	0.1884
7577534	7577534	NG_017013.2:g.18335G>T	NC_000017.10:g.7577534C>A	NC_000017.11:g.7674216C>A	SNV	GC>TA	Expressed_mutant	Missense_variant	Exonic_mutation	p.Arg249Ser	p.Arg249Ser	p.Arg249Ser	C	A	1	0	0	7	7	249	249	c.747G>T	Somatic	Chronic lymphocytic leukemia	Lymphoid (LYMPH)	nAVC_97	SM	FILO_NGS	1	Certified oncogenic variant	NA	0.2571
7578223	7578224	NG_017013.2:g.17646_17647del	NC_000017.10:g.7578223_7578224del	NC_000017.11:g.7674905_7674906del	DEL	NR	Expressed_mutant_alt_length	Frameshift_variant	Exonic_mutation	p.Arg209LysfsTer6	p.Arg209LysfsTer6	p.Arg209LysfsTer6	TTC	T	0	2	0	6	6	209	209	c.626_627del	Somatic	Chronic lymphocytic leukemia	Lymphoid (LYMPH)	nAVC_98	MM	FILO_NGS	7	Variant	NA	0.0526
7578190	7578190	NG_017013.2:g.17679A>G	NC_000017.10:g.7578190T>C	NC_000017.11:g.7674872T>C	SNV	AT>GC	Expressed_mutant	Missense_variant	Exonic_mutation	p.Tyr220Cys	p.Tyr220Cys	p.Tyr220Cys	T	C	1	0	0	6	6	220	220	c.659A>G	Somatic	Chronic lymphocytic leukemia	Lymphoid (LYMPH)	nAVC_98	MM	FILO_NGS	7	Certified oncogenic variant	NA	0.0135
7577574	7577574	NG_017013.2:g.18295A>G	NC_000017.10:g.7577574T>C	NC_000017.11:g.7674256T>C	SNV	AT>GC	Expressed_mutant	Missense_variant	Exonic_mutation	p.Tyr236Cys	p.Tyr236Cys	p.Tyr236Cys	T	C	1	0	0	7	7	236	236	c.707A>G	Somatic	Chronic lymphocytic leukemia	Lymphoid (LYMPH)	nAVC_98	MM	FILO_NGS	7	Variant	NA	0.286
7577570	7577570	NG_017013.2:g.18299G>A	NC_000017.10:g.7577570C>T	NC_000017.11:g.7674252C>T	SNV	GC>AT	Expressed_mutant	Missense_variant	Exonic_mutation	p.Met237Ile	p.Met237Ile	p.Met237Ile	C	T	1	0	0	7	7	237	237	c.711G>A	Somatic	Chronic lymphocytic leukemia	Lymphoid (LYMPH)	nAVC_98	MM	FILO_NGS	7	Certified oncogenic variant	NA	0.072
7577550	7577550	NG_017013.2:g.18319G>A	NC_000017.10:g.7577550C>T	NC_000017.11:g.7674232C>T	SNV	GC>AT	Expressed_mutant	Missense_variant	Exonic_mutation	p.Gly244Asp	p.Gly244Asp	p.Gly244Asp	C	T	1	0	0	7	7	244	244	c.731G>A	Somatic	Chronic lymphocytic leukemia	Lymphoid (LYMPH)	nAVC_98	MM	FILO_NGS	7	Variant	NA	0.0155
7577547	7577547	NG_017013.2:g.18322G>A	NC_000017.10:g.7577547C>T	NC_000017.11:g.7674229C>T	SNV	GC>AT	Expressed_mutant	Missense_variant	Exonic_mutation	p.Gly245Asp	p.Gly245Asp	p.Gly245Asp	C	T	1	0	0	7	7	245	245	c.734G>A	Somatic	Chronic lymphocytic leukemia	Lymphoid (LYMPH)	nAVC_98	MM	FILO_NGS	7	Certified oncogenic variant	NA	0.109
7577507	7577507	NG_017013.2:g.18362A>T	NC_000017.10:g.7577507T>A	NC_000017.11:g.7674189T>A	SNV	AT>TA	Expressed_mutant	Missense_variant	Exonic_mutation	p.Glu258Asp	p.Glu258Asp	p.Glu258Asp	T	A	1	0	0	7	7	258	258	c.774A>T	Somatic	Chronic lymphocytic leukemia	Lymphoid (LYMPH)	nAVC_98	MM	FILO_NGS	7	Variant	NA	0.0211
7579527	7579527	NG_017013.2:g.16343del	NC_000017.10:g.7579527del	NC_000017.11:g.7676209del	DEL	NR	Expressed_mutant_alt_length	frameshift_variant	Exonic_mutation	p.Phe54SerfsTer69	p.Phe54SerfsTer69	p.Phe54SerfsTer69	GA	G	0	1	0	4	4	54	54	c.161del	Somatic	Chronic lymphocytic leukemia	Lymphoid (LYMPH)	nAVC_99	SM	FILO_NGS	1	Variant	NA	0.107
7577548	7577548	NG_017013.2:g.18321G>A	NC_000017.10:g.7577548C>T	NC_000017.11:g.7674230C>T	SNV	GC>AT	Expressed_mutant	Missense_variant	Exonic_mutation	p.Gly245Ser	p.Gly245Ser	p.Gly245Ser	C	T	1	0	0	7	7	245	245	c.733G>A	Somatic	Chronic lymphocytic leukemia	Lymphoid (LYMPH)	NIC_210	DMU	FILO_NGS	2	Certified oncogenic variant	NA	0.111
7577539	7577539	NG_017013.2:g.18330C>T	NC_000017.10:g.7577539G>A	NC_000017.11:g.7674221G>A	SNV	GC>AT	Expressed_mutant	Missense_variant	Exonic_mutation	p.Arg248Trp	p.Arg248Trp	p.Arg248Trp	G	A	1	0	0	7	7	248	248	c.742C>T	Somatic	Chronic lymphocytic leukemia	Lymphoid (LYMPH)	NIC_210	DMU	FILO_NGS	2	Certified oncogenic variant	NA	0.671
7577539	7577539	NG_017013.2:g.18330C>T	NC_000017.10:g.7577539G>A	NC_000017.11:g.7674221G>A	SNV	GC>AT	Expressed_mutant	Missense_variant	Exonic_mutation	p.Arg248Trp	p.Arg248Trp	p.Arg248Trp	G	A	1	0	0	7	7	248	248	c.742C>T	Somatic	Chronic lymphocytic leukemia	Lymphoid (LYMPH)	NIC_211	SM	FILO_NGS	1	Certified oncogenic variant	NA	0.85
7577539	7577539	NG_017013.2:g.18330C>T	NC_000017.10:g.7577539G>A	NC_000017.11:g.7674221G>A	SNV	GC>AT	Expressed_mutant	Missense_variant	Exonic_mutation	p.Arg248Trp	p.Arg248Trp	p.Arg248Trp	G	A	1	0	0	7	7	248	248	c.742C>T	Somatic	Chronic lymphocytic leukemia	Lymphoid (LYMPH)	NIC_212	SM	FILO_NGS	1	Certified oncogenic variant	NA	0.041
7578280	7578280	NG_017013.2:g.17589C>T	NC_000017.10:g.7578280G>A	NC_000017.11:g.7674962G>A	SNV	GC>AT	Expressed_mutant	Missense_variant	Exonic_mutation	p.Pro190Leu	p.Pro190Leu	p.Pro190Leu	G	A	1	0	0	6	6	190	190	c.569C>T	Somatic	Chronic lymphocytic leukemia	Lymphoid (LYMPH)	NIC_213	SM	FILO_NGS	1	Variant	NA	0.93
7577539	7577539	NG_017013.2:g.18330C>T	NC_000017.10:g.7577539G>A	NC_000017.11:g.7674221G>A	SNV	GC>AT	Expressed_mutant	Missense_variant	Exonic_mutation	p.Arg248Trp	p.Arg248Trp	p.Arg248Trp	G	A	1	0	0	7	7	248	248	c.742C>T	Somatic	Chronic lymphocytic leukemia	Lymphoid (LYMPH)	NIC_214	SM	FILO_NGS	1	Certified oncogenic variant	NA	0.17
7577539	7577539	NG_017013.2:g.18330C>T	NC_000017.10:g.7577539G>A	NC_000017.11:g.7674221G>A	SNV	GC>AT	Expressed_mutant	Missense_variant	Exonic_mutation	p.Arg248Trp	p.Arg248Trp	p.Arg248Trp	G	A	1	0	0	7	7	248	248	c.742C>T	Somatic	Chronic lymphocytic leukemia	Lymphoid (LYMPH)	NIC_215	SM	FILO_NGS	1	Certified oncogenic variant	NA	0.45
7577539	7577539	NG_017013.2:g.18330C>T	NC_000017.10:g.7577539G>A	NC_000017.11:g.7674221G>A	SNV	GC>AT	Expressed_mutant	Missense_variant	Exonic_mutation	p.Arg248Trp	p.Arg248Trp	p.Arg248Trp	G	A	1	0	0	7	7	248	248	c.742C>T	Somatic	Chronic lymphocytic leukemia	Lymphoid (LYMPH)	NIC_216	SM	FILO_NGS	1	Certified oncogenic variant	NA	0.44
7577566	7577566	NG_017013.2:g.18303A>G	NC_000017.10:g.7577566T>C	NC_000017.11:g.7674248T>C	SNV	AT>GC	Expressed_mutant	Missense_variant	Exonic_mutation	p.Asn239Asp	p.Asn239Asp	p.Asn239Asp	T	C	1	0	0	7	7	239	239	c.715A>G	Somatic	Chronic lymphocytic leukemia	Lymphoid (LYMPH)	NIM_217	SM	FILO_NGS	1	Variant	NA	0.3488
7578265	7578265	NG_017013.2:g.17604T>C	NC_000017.10:g.7578265A>G	NC_000017.11:g.7674947A>G	SNV	AT>GC	Expressed_mutant	Missense_variant	Exonic_mutation	p.Ile195Thr	p.Ile195Thr	p.Ile195Thr	A	G	1	0	0	6	6	195	195	c.584T>C	Somatic	Chronic lymphocytic leukemia	Lymphoid (LYMPH)	PAU_218	MM	FILO_NGS	3	Certified oncogenic variant	NA	0.11
7577550	7577550	NG_017013.2:g.18319G>A	NC_000017.10:g.7577550C>T	NC_000017.11:g.7674232C>T	SNV	GC>AT	Expressed_mutant	Missense_variant	Exonic_mutation	p.Gly244Asp	p.Gly244Asp	p.Gly244Asp	C	T	1	0	0	7	7	244	244	c.731G>A	Somatic	Chronic lymphocytic leukemia	Lymphoid (LYMPH)	PAU_218	MM	FILO_NGS	3	Variant	NA	0.04
7577146	7577148	NG_017013.2:g.18723_18725del	NC_000017.10:g.7577146_7577148del	NC_000017.11:g.7673828_7673830del	DEL	NR	Expressed_mutant_alt_length	Inframe_deletion	Exonic_mutation	p.Leu265del	p.Leu265del	p.Leu265del	CAGT	C	0	3	0	8	8	265	265	c.792_794del	Somatic	Chronic lymphocytic leukemia	Lymphoid (LYMPH)	PAU_218	MM	FILO_NGS	3	Variant	NA	0.31
7577093	7577093	NG_017013.2:g.18776G>A	NC_000017.10:g.7577093C>T	NC_000017.11:g.7673775C>T	SNV	GC>AT	Expressed_mutant	Missense_variant	Exonic_mutation	p.Arg282Gln	p.Arg282Gln	p.Arg282Gln	C	T	1	0	0	8	8	282	282	c.845G>A	Somatic	Chronic lymphocytic leukemia	Lymphoid (LYMPH)	POI_220	SM	FILO_NGS	1	Variant	NA	0.526
7578247	7578265	NG_017013.2:g.17604_17622del	NC_000017.10:g.7578247_7578265del	NC_000017.11:g.7674929_7674947del	DEL	NR	Expressed_mutant_alt_length	Frameshift_variant	Exonic_mutation	p.Ile195SerfsTer46	p.Ile195SerfsTer46	p.Ile195SerfsTer46	CAAATTTCCTTCCACTCGGA	C	0	19	0	6	6	195	195	c.584_602del	Somatic	Chronic lymphocytic leukemia	Lymphoid (LYMPH)	PON_221	SM	FILO_NGS	1	Variant	NA	0.094
7578459	7578469	NG_017013.2:g.17400_17410del	NC_000017.10:g.7578459_7578469del	NC_000017.11:g.7675141_7675151del	DEL	NR	Expressed_mutant_alt_length	Frameshift_variant	Exonic_mutation	p.Gly154AlafsTer23	p.Gly154AlafsTer23	p.Gly154AlafsTer23	GGACGCGGGTGC	G	0	11	0	5	5	154	154	c.461_471del	Somatic	Chronic lymphocytic leukemia	Lymphoid (LYMPH)	PSL_219	DMU	FILO_NGS	2	Variant	NA	0.76
7578404	7578404	NG_017013.2:g.17465T>C	NC_000017.10:g.7578404A>G	NC_000017.11:g.7675086A>G	SNV	AT>GC	Expressed_mutant	Missense_variant	Exonic_mutation	p.Cys176Arg	p.Cys176Arg	p.Cys176Arg	A	G	1	0	0	5	5	176	176	c.526T>C	Somatic	Chronic lymphocytic leukemia	Lymphoid (LYMPH)	PSL_219	DMU	FILO_NGS	2	Variant	NA	0.02
7578449	7578449	NG_017013.2:g.17420G>A	NC_000017.10:g.7578449C>T	NC_000017.11:g.7675131C>T	SNV	GC>AT	Expressed_mutant	Missense_variant	Exonic_mutation	p.Ala161Thr	p.Ala161Thr	p.Ala161Thr	C	T	1	0	0	5	5	161	161	c.481G>A	Somatic	Chronic lymphocytic leukemia	Lymphoid (LYMPH)	REI_222	SM	FILO_NGS	1	Certified oncogenic variant	NA	0.32
7577571	7577571	NG_017013.2:g.18298T>A	NC_000017.10:g.7577571A>T	NC_000017.11:g.7674253A>T	SNV	AT>TA	Expressed_mutant	Missense_variant	Exonic_mutation	p.Met237Lys	p.Met237Lys	p.Met237Lys	A	T	1	0	0	7	7	237	237	c.710T>A	Somatic	Chronic lymphocytic leukemia	Lymphoid (LYMPH)	REI_223	DMU	FILO_NGS	2	Certified oncogenic variant	NA	0.89
7577530	7577530	NG_017013.2:g.18339A>C	NC_000017.10:g.7577530T>G	NC_000017.11:g.7674212T>G	SNV	AT>CG	Expressed_mutant	Missense_variant	Exonic_mutation	p.Ile251Leu	p.Ile251Leu	p.Ile251Leu	T	G	1	0	0	7	7	251	251	c.751A>C	Somatic	Chronic lymphocytic leukemia	Lymphoid (LYMPH)	REI_223	DMU	FILO_NGS	2	Variant	NA	0.026
7578466	7578466	NG_017013.2:g.17403C>T	NC_000017.10:g.7578466G>A	NC_000017.11:g.7675148G>A	SNV	GC>AT	Expressed_mutant	Missense_variant	Exonic_mutation	p.Thr155Ile	p.Thr155Ile	p.Thr155Ile	G	A	1	0	0	5	5	155	155	c.464C>T	Somatic	Chronic lymphocytic leukemia	Lymphoid (LYMPH)	REI_224	SM	FILO_NGS	1	Variant	NA	0.95
7577097	7577097	NG_017013.2:g.18772G>T	NC_000017.10:g.7577097C>A	NC_000017.11:g.7673779C>A	SNV	GC>TA	Expressed_mutant	Missense_variant	Exonic_mutation	p.Asp281Tyr	p.Asp281Tyr	p.Asp281Tyr	C	A	1	0	0	8	8	281	281	c.841G>T	Somatic	Chronic lymphocytic leukemia	Lymphoid (LYMPH)	REI_225	SM	FILO_NGS	1	Variant	NA	0.09
7578406	7578406	NG_017013.2:g.17463G>A	NC_000017.10:g.7578406C>T	NC_000017.11:g.7675088C>T	SNV	GC>AT	Expressed_mutant	Missense_variant	Exonic_mutation	p.Arg175His	p.Arg175His	p.Arg175His	C	T	1	0	0	5	5	175	175	c.524G>A	Somatic	Chronic lymphocytic leukemia	Lymphoid (LYMPH)	REI_226	SM	FILO_NGS	1	Certified oncogenic variant	NA	0.49
7578212	7578212	NG_017013.2:g.17657C>T	NC_000017.10:g.7578212G>A	NC_000017.11:g.7674894G>A	SNV	GC>AT	Expressed_mutant_alt_length	Nonsense_variant	Exonic_mutation	p.Arg213Ter	p.Arg213Ter	p.Arg213Ter	G	A	1	0	0	6	6	213	213	c.637C>T	Somatic	Chronic lymphocytic leukemia	Lymphoid (LYMPH)	REN_227	SM	FILO_NGS	1	Variant	NA	0.646
7577538	7577538	NG_017013.2:g.18331G>A	NC_000017.10:g.7577538C>T	NC_000017.11:g.7674220C>T	SNV	GC>AT	Expressed_mutant	Missense_variant	Exonic_mutation	p.Arg248Gln	p.Arg248Gln	p.Arg248Gln	C	T	1	0	0	7	7	248	248	c.743G>A	Somatic	Chronic lymphocytic leukemia	Lymphoid (LYMPH)	REN_228	SM	FILO_NGS	1	Certified oncogenic variant	NA	0.236
7577560	7577560	NG_017013.2:g.18309T>C	NC_000017.10:g.7577560A>G	NC_000017.11:g.7674242A>G	SNV	AT>GC	Expressed_mutant	Missense_variant	Exonic_mutation	p.Ser241Pro	p.Ser241Pro	p.Ser241Pro	A	G	1	0	0	7	7	241	241	c.721T>C	Somatic	Chronic lymphocytic leukemia	Lymphoid (LYMPH)	REN_229	SM	FILO_NGS	1	Variant	NA	0.068
7577120	7577120	NG_017013.2:g.18749G>A	NC_000017.10:g.7577120C>T	NC_000017.11:g.7673802C>T	SNV	GC>AT	Expressed_mutant	Missense_variant	Exonic_mutation	p.Arg273His	p.Arg273His	p.Arg273His	C	T	1	0	0	8	8	273	273	c.818G>A	Somatic	Chronic lymphocytic leukemia	Lymphoid (LYMPH)	REN_230	SM	FILO_NGS	1	Certified oncogenic variant	NA	0.056
7578275	7578275	NG_017013.2:g.17594C>T	NC_000017.10:g.7578275G>A	NC_000017.11:g.7674957G>A	SNV	GC>AT	Expressed_mutant_alt_length	Nonsense_variant	Exonic_mutation	p.Gln192Ter	p.Gln192Ter	p.Gln192Ter	G	A	1	0	0	6	6	192	192	c.574C>T	Somatic	Chronic lymphocytic leukemia	Lymphoid (LYMPH)	REN_231	SM	FILO_NGS	1	Variant	NA	0.098
7578461	7578461	NG_017013.2:g.17408G>T	NC_000017.10:g.7578461C>A	NC_000017.11:g.7675143C>A	SNV	GC>TA	Expressed_mutant	Missense_variant	Exonic_mutation	p.Val157Phe	p.Val157Phe	p.Val157Phe	C	A	1	0	0	5	5	157	157	c.469G>T	Somatic	Chronic lymphocytic leukemia	Lymphoid (LYMPH)	REN_232	SM	FILO_NGS	1	Certified oncogenic variant	NA	0.026
7577539	7577539	NG_017013.2:g.18330C>G	NC_000017.10:g.7577539G>C	NC_000017.11:g.7674221G>C	SNV	GC>CG	Expressed_mutant	Missense_variant	Exonic_mutation	p.Arg248Gly	p.Arg248Gly	p.Arg248Gly	G	C	1	0	0	7	7	248	248	c.742C>G	Somatic	Chronic lymphocytic leukemia	Lymphoid (LYMPH)	REN_233	SM	FILO_NGS	1	Variant	NA	0.604
7577539	7577539	NG_017013.2:g.18330C>G	NC_000017.10:g.7577539G>C	NC_000017.11:g.7674221G>C	SNV	GC>CG	Expressed_mutant	Missense_variant	Exonic_mutation	p.Arg248Gly	p.Arg248Gly	p.Arg248Gly	G	C	1	0	0	7	7	248	248	c.742C>G	Somatic	Chronic lymphocytic leukemia	Lymphoid (LYMPH)	REN_234	DMU	FILO_NGS	2	Variant	NA	0.112
7576897	7576897	NG_017013.2:g.18972C>T	NC_000017.10:g.7576897G>A	NC_000017.11:g.7673579G>A	SNV	GC>AT	Expressed_mutant_alt_length	Nonsense_variant	Exonic_mutation	p.Gln317Ter	p.Gln317Ter	p.Gln317Ter	G	A	1	0	0	9	9	317	317	c.949C>T	Somatic	Chronic lymphocytic leukemia	Lymphoid (LYMPH)	REN_234	DMU	FILO_NGS	2	Variant	NA	0.151
7577094	7577094	NG_017013.2:g.18775C>T	NC_000017.10:g.7577094G>A	NC_000017.11:g.7673776G>A	SNV	GC>AT	Expressed_mutant	Missense_variant	Exonic_mutation	p.Arg282Trp	p.Arg282Trp	p.Arg282Trp	G	A	1	0	0	8	8	282	282	c.844C>T	Somatic	Chronic lymphocytic leukemia	Lymphoid (LYMPH)	REN_235	SM	FILO_NGS	1	Certified oncogenic variant	NA	0.099
7578203	7578203	NG_017013.2:g.17666G>A	NC_000017.10:g.7578203C>T	NC_000017.11:g.7674885C>T	SNV	GC>AT	Expressed_mutant	Missense_variant	Exonic_mutation	p.Val216Met	p.Val216Met	p.Val216Met	C	T	1	0	0	6	6	216	216	c.646G>A	Somatic	Chronic lymphocytic leukemia	Lymphoid (LYMPH)	REN_236	SM	FILO_NGS	1	Certified oncogenic variant	NA	0.697
7577099	7577099	NG_017013.2:g.18770G>C	NC_000017.10:g.7577099C>G	NC_000017.11:g.7673781C>G	SNV	GC>CG	Expressed_mutant	Missense_variant	Exonic_mutation	p.Arg280Thr	p.Arg280Thr	p.Arg280Thr	C	G	1	0	0	8	8	280	280	c.839G>C	Somatic	Chronic lymphocytic leukemia	Lymphoid (LYMPH)	REN_237	SM	FILO_NGS	1	Certified oncogenic variant	NA	0.412
7577539	7577539	NG_017013.2:g.18330C>T	NC_000017.10:g.7577539G>A	NC_000017.11:g.7674221G>A	SNV	GC>AT	Expressed_mutant	Missense_variant	Exonic_mutation	p.Arg248Trp	p.Arg248Trp	p.Arg248Trp	G	A	1	0	0	7	7	248	248	c.742C>T	Somatic	Chronic lymphocytic leukemia	Lymphoid (LYMPH)	REN_238	SM	FILO_NGS	1	Certified oncogenic variant	NA	0.962
7577094	7577094	NG_017013.2:g.18775C>G	NC_000017.10:g.7577094G>C	NC_000017.11:g.7673776G>C	SNV	GC>CG	Expressed_mutant	Missense_variant	Exonic_mutation	p.Arg282Gly	p.Arg282Gly	p.Arg282Gly	G	C	1	0	0	8	8	282	282	c.844C>G	Somatic	Chronic lymphocytic leukemia	Lymphoid (LYMPH)	REN_239	SM	FILO_NGS	1	Certified oncogenic variant	NA	0.225
7578190	7578190	NG_017013.2:g.17679A>C	NC_000017.10:g.7578190T>G	NC_000017.11:g.7674872T>G	SNV	AT>CG	Expressed_mutant	Missense_variant	Exonic_mutation	p.Tyr220Ser	p.Tyr220Ser	p.Tyr220Ser	T	G	1	0	0	6	6	220	220	c.659A>C	Somatic	Chronic lymphocytic leukemia	Lymphoid (LYMPH)	REN_240	SM	FILO_NGS	1	Variant	NA	0.409
7577121	7577121	NG_017013.2:g.18748C>T	NC_000017.10:g.7577121G>A	NC_000017.11:g.7673803G>A	SNV	GC>AT	Expressed_mutant	Missense_variant	Exonic_mutation	p.Arg273Cys	p.Arg273Cys	p.Arg273Cys	G	A	1	0	0	8	8	273	273	c.817C>T	Somatic	Chronic lymphocytic leukemia	Lymphoid (LYMPH)	REN_241	SM	FILO_NGS	1	Certified oncogenic variant	NA	0.115
7579314	7579314	NG_017013.2:g.16555A>C	NC_000017.10:g.7579314T>G	NC_000017.11:g.7675996T>G	SNV	AT>CG	Expressed_mutant	Missense_variant	Exonic_mutation	p.Thr125Pro	p.Thr125Pro	p.Thr125Pro	T	G	1	0	0	4	4	125	125	c.373A>C	Somatic	Chronic lymphocytic leukemia	Lymphoid (LYMPH)	REN_242	SM	FILO_NGS	1	Variant	NA	0.027
7577524	7577533	NG_017013.2:g.18338_18347del	NC_000017.10:g.7577524_7577533del	NC_000017.11:g.7674206_7674215del	DEL	NR	Expressed_mutant_alt_length	Frameshift_variant	Exonic_mutation	p.Ile251SerfsTer91	p.Ile251SerfsTer97	p.Ile251SerfsTer89	TGGTGAGGATG	T	0	10	0	7	7	251	251	c.750_759del	Somatic	Chronic lymphocytic leukemia	Lymphoid (LYMPH)	ROU_243	SM	FILO_NGS	1	Variant	NA	0.233
7578208	7578208	NG_017013.2:g.17661A>G	NC_000017.10:g.7578208T>C	NC_000017.11:g.7674890T>C	SNV	AT>GC	Expressed_mutant	Missense_variant	Exonic_mutation	p.His214Arg	p.His214Arg	p.His214Arg	T	C	1	0	0	6	6	214	214	c.641A>G	Somatic	Chronic lymphocytic leukemia	Lymphoid (LYMPH)	ROU_244	SM	FILO_NGS	1	Variant	NA	0.3807
7577538	7577538	NG_017013.2:g.18331G>A	NC_000017.10:g.7577538C>T	NC_000017.11:g.7674220C>T	SNV	GC>AT	Expressed_mutant	Missense_variant	Exonic_mutation	p.Arg248Gln	p.Arg248Gln	p.Arg248Gln	C	T	1	0	0	7	7	248	248	c.743G>A	Somatic	Chronic lymphocytic leukemia	Lymphoid (LYMPH)	SAU_245	SM	FILO_NGS	1	Certified oncogenic variant	NA	0.28
7578478	7578478	NG_017013.2:g.17391C>G	NC_000017.10:g.7578478G>C	NC_000017.11:g.7675160G>C	SNV	GC>CG	Expressed_mutant	Missense_variant	Exonic_mutation	p.Pro151Arg	p.Pro151Arg	p.Pro151Arg	G	C	1	0	0	5	5	151	151	c.452C>G	Somatic	Chronic lymphocytic leukemia	Lymphoid (LYMPH)	SAU_246	SM	FILO_NGS	1	Variant	NA	0.23
7578271	7578271	NG_017013.2:g.17598A>T	NC_000017.10:g.7578271T>A	NC_000017.11:g.7674953T>A	SNV	AT>TA	Expressed_mutant	Missense_variant	Exonic_mutation	p.His193Leu	p.His193Leu	p.His193Leu	T	A	1	0	0	6	6	193	193	c.578A>T	Somatic	Chronic lymphocytic leukemia	Lymphoid (LYMPH)	SLS_247	SM	FILO_NGS	1	Certified oncogenic variant	NA	0.921
7577538	7577538	NG_017013.2:g.18331G>A	NC_000017.10:g.7577538C>T	NC_000017.11:g.7674220C>T	SNV	GC>AT	Expressed_mutant	Missense_variant	Exonic_mutation	p.Arg248Gln	p.Arg248Gln	p.Arg248Gln	C	T	1	0	0	7	7	248	248	c.743G>A	Somatic	Chronic lymphocytic leukemia	Lymphoid (LYMPH)	SLS_248	SM	FILO_NGS	1	Certified oncogenic variant	NA	0.13
7577610	7577610	NG_017013.2:g.18259A>T	NC_000017.10:g.7577610T>A	NC_000017.11:g.7674292T>A	SNV	AT>TA	Protein_status_unknown	Splice_acceptor_variant	Intronic_mutation	p.?	p.?	p.?	T	A	1	0	0	Intron_06_SA	Intron_06_SA	Splice	Splice	c.673-2A>T	Somatic	Chronic lymphocytic leukemia	Lymphoid (LYMPH)	SLS_249	MM	FILO_NGS	3	Variant	Intron_6_Acceptor_site_-2	0.1
7577580	7577580	NG_017013.2:g.18289A>G	NC_000017.10:g.7577580T>C	NC_000017.11:g.7674262T>C	SNV	AT>GC	Expressed_mutant	Missense_variant	Exonic_mutation	p.Tyr234Cys	p.Tyr234Cys	p.Tyr234Cys	T	C	1	0	0	7	7	234	234	c.701A>G	Somatic	Chronic lymphocytic leukemia	Lymphoid (LYMPH)	SLS_249	MM	FILO_NGS	3	Certified oncogenic variant	NA	0.093
7577025	7577025	NG_017013.2:g.18844A>T	NC_000017.10:g.7577025T>A	NC_000017.11:g.7673707T>A	SNV	AT>TA	Expressed_mutant_alt_length	Nonsense_variant	Exonic_mutation	p.Lys305Ter	p.Lys305Ter	p.Lys305Ter	T	A	1	0	0	8	8	305	305	c.913A>T	Somatic	Chronic lymphocytic leukemia	Lymphoid (LYMPH)	SLS_249	MM	FILO_NGS	3	Variant	NA	0.1
7578191	7578192	NG_017013.2:g.17677_17678del	NC_000017.10:g.7578191_7578192del	NC_000017.11:g.7674873_7674874del	DEL	NR	Expressed_mutant_alt_length	frameshift_variant	Exonic_mutation	p.Tyr220Ter	p.Tyr220Ter	p.Tyr220Ter	TAG	T	0	2	0	6	6	220	220	c.657_658del	Somatic	Chronic lymphocytic leukemia	Lymphoid (LYMPH)	SLS_250	SM	FILO_NGS	1	Variant	NA	0.08
7577547	7577547	NG_017013.2:g.18322G>C	NC_000017.10:g.7577547C>G	NC_000017.11:g.7674229C>G	SNV	GC>CG	Expressed_mutant	Missense_variant	Exonic_mutation	p.Gly245Ala	p.Gly245Ala	p.Gly245Ala	C	G	1	0	0	7	7	245	245	c.734G>C	Somatic	Chronic lymphocytic leukemia	Lymphoid (LYMPH)	SLS_251	SM	FILO_NGS	1	Variant	NA	0.047
7578271	7578292	NG_017013.2:g.17578_17599del	NC_000017.10:g.7578271_7578292del	NC_000017.11:g.7674953_7674974del	DEL	NR	Protein_status_unknown	Splice_acceptor_variant	Variant_across_an_intron_exon_boundary	p.?	p.?	p.?	GATGCTGAGGAGGGGCCAGACCT	G	0	22	0	Intron_05_SA	6	Splice	193	c.560-2_579del	Somatic	Chronic lymphocytic leukemia	Lymphoid (LYMPH)	SLS_252	SM	FILO_NGS	1	Variant	Intron_5_Splice_signal_3'_-3	0.33
7577108	7577108	NG_017013.2:g.18761G>T	NC_000017.10:g.7577108C>A	NC_000017.11:g.7673790C>A	SNV	GC>TA	Expressed_mutant	Missense_variant	Exonic_mutation	p.Cys277Phe	p.Cys277Phe	p.Cys277Phe	C	A	1	0	0	8	8	277	277	c.830G>T	Somatic	Chronic lymphocytic leukemia	Lymphoid (LYMPH)	SLS_253	SM	FILO_NGS	1	Certified oncogenic variant	NA	0.2
7577135	7577135	NG_017013.2:g.18734A>T	NC_000017.10:g.7577135T>A	NC_000017.11:g.7673817T>A	SNV	AT>TA	Expressed_mutant	Missense_variant	Exonic_mutation	p.Asn268Ile	p.Asn268Ile	p.Asn268Ile	T	A	1	0	0	8	8	268	268	c.803A>T	Somatic	Chronic lymphocytic leukemia	Lymphoid (LYMPH)	SLS_254	SM	FILO_NGS	1	Variant	NA	0.05
7578271	7578271	NG_017013.2:g.17598A>T	NC_000017.10:g.7578271T>A	NC_000017.11:g.7674953T>A	SNV	AT>TA	Expressed_mutant	Missense_variant	Exonic_mutation	p.His193Leu	p.His193Leu	p.His193Leu	T	A	1	0	0	6	6	193	193	c.578A>T	Somatic	Chronic lymphocytic leukemia	Lymphoid (LYMPH)	SLS_255	SM	FILO_NGS	1	Certified oncogenic variant	NA	0.11
7577566	7577566	NG_017013.2:g.18303A>G	NC_000017.10:g.7577566T>C	NC_000017.11:g.7674248T>C	SNV	AT>GC	Expressed_mutant	Missense_variant	Exonic_mutation	p.Asn239Asp	p.Asn239Asp	p.Asn239Asp	T	C	1	0	0	7	7	239	239	c.715A>G	Somatic	Chronic lymphocytic leukemia	Lymphoid (LYMPH)	SLS_257	SM	FILO_NGS	1	Variant	NA	0.048
7577566	7577566	NG_017013.2:g.18303A>G	NC_000017.10:g.7577566T>C	NC_000017.11:g.7674248T>C	SNV	AT>GC	Expressed_mutant	Missense_variant	Exonic_mutation	p.Asn239Asp	p.Asn239Asp	p.Asn239Asp	T	C	1	0	0	7	7	239	239	c.715A>G	Somatic	Chronic lymphocytic leukemia	Lymphoid (LYMPH)	SLS_258	SM	FILO_NGS	1	Variant	NA	0.11
7577018	7577018	NG_017013.2:g.18851G>C	NC_000017.10:g.7577018C>G	NC_000017.11:g.7673700C>G	SNV	GC>CG	Protein_status_unknown	Splice_donor_variant	Intronic_mutation	p.?	p.?	p.?	C	G	1	0	0	Intron_08_SD	Intron_08_SD	Splice	Splice	c.919+1G>C	Somatic	Chronic lymphocytic leukemia	Lymphoid (LYMPH)	SLS_259	SM	FILO_NGS	1	Variant	Intron_8_Donor_site_+1	0.019
7577580	7577580	NG_017013.2:g.18289A>G	NC_000017.10:g.7577580T>C	NC_000017.11:g.7674262T>C	SNV	AT>GC	Expressed_mutant	Missense_variant	Exonic_mutation	p.Tyr234Cys	p.Tyr234Cys	p.Tyr234Cys	T	C	1	0	0	7	7	234	234	c.701A>G	Somatic	Chronic lymphocytic leukemia	Lymphoid (LYMPH)	SLS_260	SM	FILO_NGS	1	Certified oncogenic variant	NA	0.03
7577538	7577538	NG_017013.2:g.18331G>A	NC_000017.10:g.7577538C>T	NC_000017.11:g.7674220C>T	SNV	GC>AT	Expressed_mutant	Missense_variant	Exonic_mutation	p.Arg248Gln	p.Arg248Gln	p.Arg248Gln	C	T	1	0	0	7	7	248	248	c.743G>A	Somatic	Chronic lymphocytic leukemia	Lymphoid (LYMPH)	SLS_261	SM	FILO_NGS	1	Certified oncogenic variant	NA	0.57
7578406	7578406	NG_017013.2:g.17463G>A	NC_000017.10:g.7578406C>T	NC_000017.11:g.7675088C>T	SNV	GC>AT	Expressed_mutant	Missense_variant	Exonic_mutation	p.Arg175His	p.Arg175His	p.Arg175His	C	T	1	0	0	5	5	175	175	c.524G>A	Somatic	Chronic lymphocytic leukemia	Lymphoid (LYMPH)	SLS_262	SM	FILO_NGS	1	Certified oncogenic variant	NA	0.02
7578442	7578442	NG_017013.2:g.17427A>G	NC_000017.10:g.7578442T>C	NC_000017.11:g.7675124T>C	SNV	AT>GC	Expressed_mutant	Missense_variant	Exonic_mutation	p.Tyr163Cys	p.Tyr163Cys	p.Tyr163Cys	T	C	1	0	0	5	5	163	163	c.488A>G	Somatic	Chronic lymphocytic leukemia	Lymphoid (LYMPH)	SLS_263	SM	FILO_NGS	1	Certified oncogenic variant	NA	0.17
7577121	7577121	NG_017013.2:g.18748C>T	NC_000017.10:g.7577121G>A	NC_000017.11:g.7673803G>A	SNV	GC>AT	Expressed_mutant	Missense_variant	Exonic_mutation	p.Arg273Cys	p.Arg273Cys	p.Arg273Cys	G	A	1	0	0	8	8	273	273	c.817C>T	Somatic	Chronic lymphocytic leukemia	Lymphoid (LYMPH)	SLS_264	SM	FILO_NGS	1	Certified oncogenic variant	NA	0.21
7578449	7578449	NG_017013.2:g.17420G>A	NC_000017.10:g.7578449C>T	NC_000017.11:g.7675131C>T	SNV	GC>AT	Expressed_mutant	Missense_variant	Exonic_mutation	p.Ala161Thr	p.Ala161Thr	p.Ala161Thr	C	T	1	0	0	5	5	161	161	c.481G>A	Somatic	Chronic lymphocytic leukemia	Lymphoid (LYMPH)	SLS_265	SM	FILO_NGS	1	Certified oncogenic variant	NA	0.04
7577545	7577545	NG_017013.2:g.18324A>G	NC_000017.10:g.7577545T>C	NC_000017.11:g.7674227T>C	SNV	AT>GC	Expressed_mutant	Missense_variant	Exonic_mutation	p.Met246Val	p.Met246Val	p.Met246Val	T	C	1	0	0	7	7	246	246	c.736A>G	Somatic	Chronic lymphocytic leukemia	Lymphoid (LYMPH)	SLS_266	SM	FILO_NGS	1	Certified oncogenic variant	NA	0.05
7578208	7578208	NG_017013.2:g.17661A>G	NC_000017.10:g.7578208T>C	NC_000017.11:g.7674890T>C	SNV	AT>GC	Expressed_mutant	Missense_variant	Exonic_mutation	p.His214Arg	p.His214Arg	p.His214Arg	T	C	1	0	0	6	6	214	214	c.641A>G	Somatic	Chronic lymphocytic leukemia	Lymphoid (LYMPH)	SLS_267	SM	FILO_NGS	1	Variant	NA	0.8
7577570	7577570	NG_017013.2:g.18299G>T	NC_000017.10:g.7577570C>A	NC_000017.11:g.7674252C>A	SNV	GC>TA	Expressed_mutant	Missense_variant	Exonic_mutation	p.Met237Ile	p.Met237Ile	p.Met237Ile	C	A	1	0	0	7	7	237	237	c.711G>T	Somatic	Chronic lymphocytic leukemia	Lymphoid (LYMPH)	SLS_270	SM	FILO_NGS	1	Variant	NA	0.44
7579476	7579476	NG_017013.2:g.16398del	NC_000017.10:g.7579476del	NC_000017.11:g.7676158del	DEL	NR	Expressed_mutant_alt_length	Frameshift_variant	Exonic_mutation	p.Val73TrpfsTer50	p.Val73TrpfsTer50	p.Val73TrpfsTer50	CG	C	0	1	0	4	4	73	73	c.216del	Somatic	Chronic lymphocytic leukemia	Lymphoid (LYMPH)	SLS_271	SM	FILO_NGS	1	Variant	NA	0.26
7577538	7577538	NG_017013.2:g.18331G>A	NC_000017.10:g.7577538C>T	NC_000017.11:g.7674220C>T	SNV	GC>AT	Expressed_mutant	Missense_variant	Exonic_mutation	p.Arg248Gln	p.Arg248Gln	p.Arg248Gln	C	T	1	0	0	7	7	248	248	c.743G>A	Somatic	Chronic lymphocytic leukemia	Lymphoid (LYMPH)	SLS_272	SM	FILO_NGS	1	Certified oncogenic variant	NA	0.44
7577539	7577539	NG_017013.2:g.18330C>T	NC_000017.10:g.7577539G>A	NC_000017.11:g.7674221G>A	SNV	GC>AT	Expressed_mutant	Missense_variant	Exonic_mutation	p.Arg248Trp	p.Arg248Trp	p.Arg248Trp	G	A	1	0	0	7	7	248	248	c.742C>T	Somatic	Chronic lymphocytic leukemia	Lymphoid (LYMPH)	SLS_273	SM	FILO_NGS	1	Certified oncogenic variant	NA	0.04
7578525	7578526	NG_017013.2:g.17343_17344delinsCA	NC_000017.10:g.7578525_7578526delinsTG	NC_000017.11:g.7675207_7675208delinsTG	DNP	NR	Expressed_mutant	Missense_variant	Exonic_mutation	p.Cys135Ser	p.Cys135Ser	p.Cys135Ser	GC	TG	0	2	2	5	5	135	135	c.404_405delinsCA	Somatic	Chronic lymphocytic leukemia	Lymphoid (LYMPH)	SLS_274	SM	FILO_NGS	1	Variant	NA	0.13
7578261	7578279	NG_017013.2:g.17590_17608del	NC_000017.10:g.7578261_7578279del	NC_000017.11:g.7674943_7674961del	DEL	NR	Expressed_mutant_alt_length	Frameshift_variant	Exonic_mutation	p.Pro191TrpfsTer50	p.Pro191TrpfsTer50	p.Pro191TrpfsTer50	CTCGGATAAGATGCTGAGGA	C	0	19	0	6	6	191	191	c.570_588del	Somatic	Chronic lymphocytic leukemia	Lymphoid (LYMPH)	SLS_275	SM	FILO_NGS	1	Variant	NA	0.16
7577529	7577529	NG_017013.2:g.18340T>A	NC_000017.10:g.7577529A>T	NC_000017.11:g.7674211A>T	SNV	AT>TA	Expressed_mutant	Missense_variant	Exonic_mutation	p.Ile251Asn	p.Ile251Asn	p.Ile251Asn	A	T	1	0	0	7	7	251	251	c.752T>A	Somatic	Chronic lymphocytic leukemia	Lymphoid (LYMPH)	SLS_276	SM	FILO_NGS	1	Variant	NA	0.71
7578400	7578400	NG_017013.2:g.17469C>T	NC_000017.10:g.7578400G>A	NC_000017.11:g.7675082G>A	SNV	GC>AT	Expressed_mutant	Missense_variant	Exonic_mutation	p.Pro177Leu	p.Pro177Leu	p.Pro177Leu	G	A	1	0	0	5	5	177	177	c.530C>T	Somatic	Chronic lymphocytic leukemia	Lymphoid (LYMPH)	SLS_277	DMU	FILO_NGS	2	Variant	NA	0.04
7577106	7577106	NG_017013.2:g.18763C>T	NC_000017.10:g.7577106G>A	NC_000017.11:g.7673788G>A	SNV	GC>AT	Expressed_mutant	Missense_variant	Exonic_mutation	p.Pro278Ser	p.Pro278Ser	p.Pro278Ser	G	A	1	0	0	8	8	278	278	c.832C>T	Somatic	Chronic lymphocytic leukemia	Lymphoid (LYMPH)	SLS_277	DMU	FILO_NGS	2	Variant	NA	0.11
7578176	7578176	NG_017013.2:g.17693G>C	NC_000017.10:g.7578176C>G	NC_000017.11:g.7674858C>G	SNV	GC>CG	Protein_status_unknown	Splice_donor_variant	Intronic_mutation	p.?	p.?	p.?	C	G	1	0	0	Intron_06_SD	Intron_06_SD	Splice	Splice	c.672+1G>C	Somatic	Chronic lymphocytic leukemia	Lymphoid (LYMPH)	SLS_278	SM	FILO_NGS	1	Variant	Intron_6_Donor_site_+1	0.6
7577534	7577534	NG_017013.2:g.18335G>C	NC_000017.10:g.7577534C>G	NC_000017.11:g.7674216C>G	SNV	GC>CG	Expressed_mutant	Missense_variant	Exonic_mutation	p.Arg249Ser	p.Arg249Ser	p.Arg249Ser	C	G	1	0	0	7	7	249	249	c.747G>C	Somatic	Chronic lymphocytic leukemia	Lymphoid (LYMPH)	SLS_279	DMU	FILO_NGS	2	Variant	NA	0.02
7577094	7577094	NG_017013.2:g.18775C>T	NC_000017.10:g.7577094G>A	NC_000017.11:g.7673776G>A	SNV	GC>AT	Expressed_mutant	Missense_variant	Exonic_mutation	p.Arg282Trp	p.Arg282Trp	p.Arg282Trp	G	A	1	0	0	8	8	282	282	c.844C>T	Somatic	Chronic lymphocytic leukemia	Lymphoid (LYMPH)	SLS_279	DMU	FILO_NGS	2	Certified oncogenic variant	NA	0.2
7577018	7577018	NG_017013.2:g.18851G>T	NC_000017.10:g.7577018C>A	NC_000017.11:g.7673700C>A	SNV	GC>TA	Protein_status_unknown	Splice_donor_variant	Intronic_mutation	p.?	p.?	p.?	C	A	1	0	0	Intron_08_SD	Intron_08_SD	Splice	Splice	c.919+1G>T	Somatic	Chronic lymphocytic leukemia	Lymphoid (LYMPH)	SLS_280	SM	FILO_NGS	1	Variant	Intron_8_Donor_site_+1	0.048
7577557	7577557	NG_017013.2:g.18312T>C	NC_000017.10:g.7577557A>G	NC_000017.11:g.7674239A>G	SNV	AT>GC	Expressed_mutant	Missense_variant	Exonic_mutation	p.Cys242Arg	p.Cys242Arg	p.Cys242Arg	A	G	1	0	0	7	7	242	242	c.724T>C	Somatic	Chronic lymphocytic leukemia	Lymphoid (LYMPH)	SLS_281	SM	FILO_NGS	1	Variant	NA	0.45
7578442	7578442	NG_017013.2:g.17427A>C	NC_000017.10:g.7578442T>G	NC_000017.11:g.7675124T>G	SNV	AT>CG	Expressed_mutant	Missense_variant	Exonic_mutation	p.Tyr163Ser	p.Tyr163Ser	p.Tyr163Ser	T	G	1	0	0	5	5	163	163	c.488A>C	Somatic	Chronic lymphocytic leukemia	Lymphoid (LYMPH)	SLS_282	DMU	FILO_NGS	2	Variant	NA	0.63
7577610	7577610	NG_017013.2:g.18259A>C	NC_000017.10:g.7577610T>G	NC_000017.11:g.7674292T>G	SNV	AT>CG	Protein_status_unknown	Splice_acceptor_variant	Intronic_mutation	p.?	p.?	p.?	T	G	1	0	0	Intron_06_SA	Intron_06_SA	Splice	Splice	c.673-2A>C	Somatic	Chronic lymphocytic leukemia	Lymphoid (LYMPH)	SLS_282	DMU	FILO_NGS	2	Variant	Intron_6_Acceptor_site_-2	0.016
7578251	7578251	NG_017013.2:g.17618A>G	NC_000017.10:g.7578251T>C	NC_000017.11:g.7674933T>C	SNV	AT>GC	Expressed_mutant	Missense_variant	Exonic_mutation	p.Asn200Asp	p.Asn200Asp	p.Asn200Asp	T	C	1	0	0	6	6	200	200	c.598A>G	Somatic	Chronic lymphocytic leukemia	Lymphoid (LYMPH)	SLS_283	SM	FILO_NGS	1	Variant	NA	0.04
7579476	7579476	NG_017013.2:g.16398del	NC_000017.10:g.7579476del	NC_000017.11:g.7676158del	DEL	NR	Expressed_mutant_alt_length	Frameshift_variant	Exonic_mutation	p.Val73TrpfsTer50	p.Val73TrpfsTer50	p.Val73TrpfsTer50	CG	C	0	1	0	4	4	73	73	c.216del	Somatic	Chronic lymphocytic leukemia	Lymphoid (LYMPH)	SLS_284	SM	FILO_NGS	1	Variant	NA	0.26
7578251	7578251	NG_017013.2:g.17618A>G	NC_000017.10:g.7578251T>C	NC_000017.11:g.7674933T>C	SNV	AT>GC	Expressed_mutant	Missense_variant	Exonic_mutation	p.Asn200Asp	p.Asn200Asp	p.Asn200Asp	T	C	1	0	0	6	6	200	200	c.598A>G	Somatic	Chronic lymphocytic leukemia	Lymphoid (LYMPH)	SLS_285	DMU	FILO_NGS	2	Variant	NA	0.027
7578223	7578224	NG_017013.2:g.17646_17647del	NC_000017.10:g.7578223_7578224del	NC_000017.11:g.7674905_7674906del	DEL	NR	Expressed_mutant_alt_length	Frameshift_variant	Exonic_mutation	p.Arg209LysfsTer6	p.Arg209LysfsTer6	p.Arg209LysfsTer6	TTC	T	0	2	0	6	6	209	209	c.626_627del	Somatic	Chronic lymphocytic leukemia	Lymphoid (LYMPH)	SLS_285	DMU	FILO_NGS	2	Variant	NA	0.89
7578190	7578190	NG_017013.2:g.17679A>G	NC_000017.10:g.7578190T>C	NC_000017.11:g.7674872T>C	SNV	AT>GC	Expressed_mutant	Missense_variant	Exonic_mutation	p.Tyr220Cys	p.Tyr220Cys	p.Tyr220Cys	T	C	1	0	0	6	6	220	220	c.659A>G	Somatic	Chronic lymphocytic leukemia	Lymphoid (LYMPH)	SLS_286	SM	FILO_NGS	1	Certified oncogenic variant	NA	0.87
7577120	7577120	NG_017013.2:g.18749G>A	NC_000017.10:g.7577120C>T	NC_000017.11:g.7673802C>T	SNV	GC>AT	Expressed_mutant	Missense_variant	Exonic_mutation	p.Arg273His	p.Arg273His	p.Arg273His	C	T	1	0	0	8	8	273	273	c.818G>A	Somatic	Chronic lymphocytic leukemia	Lymphoid (LYMPH)	SLS_287	SM	FILO_NGS	1	Certified oncogenic variant	NA	0.07
7577538	7577538	NG_017013.2:g.18331G>A	NC_000017.10:g.7577538C>T	NC_000017.11:g.7674220C>T	SNV	GC>AT	Expressed_mutant	Missense_variant	Exonic_mutation	p.Arg248Gln	p.Arg248Gln	p.Arg248Gln	C	T	1	0	0	7	7	248	248	c.743G>A	Somatic	Chronic lymphocytic leukemia	Lymphoid (LYMPH)	SLS_288	SM	FILO_NGS	1	Certified oncogenic variant	NA	0.67
7578271	7578271	NG_017013.2:g.17598A>G	NC_000017.10:g.7578271T>C	NC_000017.11:g.7674953T>C	SNV	AT>GC	Expressed_mutant	Missense_variant	Exonic_mutation	p.His193Arg	p.His193Arg	p.His193Arg	T	C	1	0	0	6	6	193	193	c.578A>G	Somatic	Chronic lymphocytic leukemia	Lymphoid (LYMPH)	SLS_289	DMU	FILO_NGS	2	Certified oncogenic variant	NA	0.02
7577548	7577548	NG_017013.2:g.18321G>A	NC_000017.10:g.7577548C>T	NC_000017.11:g.7674230C>T	SNV	GC>AT	Expressed_mutant	Missense_variant	Exonic_mutation	p.Gly245Ser	p.Gly245Ser	p.Gly245Ser	C	T	1	0	0	7	7	245	245	c.733G>A	Somatic	Chronic lymphocytic leukemia	Lymphoid (LYMPH)	SLS_289	DMU	FILO_NGS	2	Certified oncogenic variant	NA	0.65
7578394	7578394	NG_017013.2:g.17475A>G	NC_000017.10:g.7578394T>C	NC_000017.11:g.7675076T>C	SNV	AT>GC	Expressed_mutant	Missense_variant	Exonic_mutation	p.His179Arg	p.His179Arg	p.His179Arg	T	C	1	0	0	5	5	179	179	c.536A>G	Somatic	Chronic lymphocytic leukemia	Lymphoid (LYMPH)	SLS_290	SM	FILO_NGS	1	Certified oncogenic variant	NA	0.13
7577574	7577574	NG_017013.2:g.18295A>G	NC_000017.10:g.7577574T>C	NC_000017.11:g.7674256T>C	SNV	AT>GC	Expressed_mutant	Missense_variant	Exonic_mutation	p.Tyr236Cys	p.Tyr236Cys	p.Tyr236Cys	T	C	1	0	0	7	7	236	236	c.707A>G	Somatic	Chronic lymphocytic leukemia	Lymphoid (LYMPH)	SLS_291	SM	FILO_NGS	1	Variant	NA	0.82
7579409	7579410	NG_017013.2:g.16459_16460del	NC_000017.10:g.7579409_7579410del	NC_000017.11:g.7676091_7676092del	DEL	NR	Expressed_mutant_alt_length	Frameshift_variant	Exonic_mutation	p.Leu93ValfsTer55	p.Leu93ValfsTer55	p.Leu93ValfsTer55	CAG	C	0	2	0	4	4	93	93	c.277_278del	Somatic	Chronic lymphocytic leukemia	Lymphoid (LYMPH)	SLS_292	MM	FILO_NGS	4	Variant	NA	0.11
7578400	7578400	NG_017013.2:g.17469C>G	NC_000017.10:g.7578400G>C	NC_000017.11:g.7675082G>C	SNV	GC>CG	Expressed_mutant	Missense_variant	Exonic_mutation	p.Pro177Arg	p.Pro177Arg	p.Pro177Arg	G	C	1	0	0	5	5	177	177	c.530C>G	Somatic	Chronic lymphocytic leukemia	Lymphoid (LYMPH)	SLS_292	MM	FILO_NGS	4	Variant	NA	0.07
7578223	7578224	NG_017013.2:g.17646_17647del	NC_000017.10:g.7578223_7578224del	NC_000017.11:g.7674905_7674906del	DEL	NR	Expressed_mutant_alt_length	Frameshift_variant	Exonic_mutation	p.Arg209LysfsTer6	p.Arg209LysfsTer6	p.Arg209LysfsTer6	TTC	T	0	2	0	6	6	209	209	c.626_627del	Somatic	Chronic lymphocytic leukemia	Lymphoid (LYMPH)	SLS_292	MM	FILO_NGS	4	Variant	NA	0.34
7577498	7577498	NG_017013.2:g.18371G>C	NC_000017.10:g.7577498C>G	NC_000017.11:g.7674180C>G	SNV	GC>CG	Protein_status_unknown	Splice_donor_variant	Intronic_mutation	p.?	p.?	p.?	C	G	1	0	0	Intron_07_SD	Intron_07_SD	Splice	Splice	c.782+1G>C	Somatic	Chronic lymphocytic leukemia	Lymphoid (LYMPH)	SLS_292	MM	FILO_NGS	4	Variant	Intron_7_Donor_site_+1	0.11
7578461	7578461	NG_017013.2:g.17408G>T	NC_000017.10:g.7578461C>A	NC_000017.11:g.7675143C>A	SNV	GC>TA	Expressed_mutant	Missense_variant	Exonic_mutation	p.Val157Phe	p.Val157Phe	p.Val157Phe	C	A	1	0	0	5	5	157	157	c.469G>T	Somatic	Chronic lymphocytic leukemia	Lymphoid (LYMPH)	SLS_293	MM	FILO_NGS	3	Certified oncogenic variant	NA	0.14
7577568	7577568	NG_017013.2:g.18301G>T	NC_000017.10:g.7577568C>A	NC_000017.11:g.7674250C>A	SNV	GC>TA	Expressed_mutant	Missense_variant	Exonic_mutation	p.Cys238Phe	p.Cys238Phe	p.Cys238Phe	C	A	1	0	0	7	7	238	238	c.713G>T	Somatic	Chronic lymphocytic leukemia	Lymphoid (LYMPH)	SLS_293	MM	FILO_NGS	3	Variant	NA	0.47
7576852	7576852	NG_017013.2:g.19017G>A	NC_000017.10:g.7576852C>T	NC_000017.11:g.7673534C>T	SNV	GC>AT	Protein_status_unknown	Splice_donor_variant	Intronic_mutation	p.?	p.?	p.?	C	T	1	0	0	Intron_09_SD	Intron_09_SD	Splice	Splice	c.993+1G>A	Somatic	Chronic lymphocytic leukemia	Lymphoid (LYMPH)	SLS_293	MM	FILO_NGS	3	Variant	Intron_9_Donor_site_+1	0.44
7579373	7579373	NG_017013.2:g.16496G>T	NC_000017.10:g.7579373C>A	NC_000017.11:g.7676055C>A	SNV	GC>TA	Expressed_mutant	Missense_variant	Exonic_mutation	p.Gly105Val	p.Gly105Val	p.Gly105Val	C	A	1	0	0	4	4	105	105	c.314G>T	Somatic	Chronic lymphocytic leukemia	Lymphoid (LYMPH)	SLS_294	DMU	FILO_NGS	2	Variant	NA	0.44
7578475	7578475	NG_017013.2:g.17394C>T	NC_000017.10:g.7578475G>A	NC_000017.11:g.7675157G>A	SNV	GC>AT	Expressed_mutant	Missense_variant	Exonic_mutation	p.Pro152Leu	p.Pro152Leu	p.Pro152Leu	G	A	1	0	0	5	5	152	152	c.455C>T	Somatic	Chronic lymphocytic leukemia	Lymphoid (LYMPH)	SLS_294	DMU	FILO_NGS	2	Certified oncogenic variant	NA	0.02
7577105	7577105	NG_017013.2:g.18764C>T	NC_000017.10:g.7577105G>A	NC_000017.11:g.7673787G>A	SNV	GC>AT	Expressed_mutant	Missense_variant	Exonic_mutation	p.Pro278Leu	p.Pro278Leu	p.Pro278Leu	G	A	1	0	0	8	8	278	278	c.833C>T	Somatic	Chronic lymphocytic leukemia	Lymphoid (LYMPH)	SLS_295	SM	FILO_NGS	1	Variant	NA	0.46
7578400	7578400	NG_017013.2:g.17469C>G	NC_000017.10:g.7578400G>C	NC_000017.11:g.7675082G>C	SNV	GC>CG	Expressed_mutant	Missense_variant	Exonic_mutation	p.Pro177Arg	p.Pro177Arg	p.Pro177Arg	G	C	1	0	0	5	5	177	177	c.530C>G	Somatic	Chronic lymphocytic leukemia	Lymphoid (LYMPH)	SLS_296	SM	FILO_NGS	1	Variant	NA	0.61
7577610	7577610	NG_017013.2:g.18259A>T	NC_000017.10:g.7577610T>A	NC_000017.11:g.7674292T>A	SNV	AT>TA	Protein_status_unknown	Splice_acceptor_variant	Intronic_mutation	p.?	p.?	p.?	T	A	1	0	0	Intron_06_SA	Intron_06_SA	Splice	Splice	c.673-2A>T	Somatic	Chronic lymphocytic leukemia	Lymphoid (LYMPH)	SLS_297	DMU	FILO_NGS	2	Variant	Intron_6_Acceptor_site_-2	0.26
7577580	7577580	NG_017013.2:g.18289A>G	NC_000017.10:g.7577580T>C	NC_000017.11:g.7674262T>C	SNV	AT>GC	Expressed_mutant	Missense_variant	Exonic_mutation	p.Tyr234Cys	p.Tyr234Cys	p.Tyr234Cys	T	C	1	0	0	7	7	234	234	c.701A>G	Somatic	Chronic lymphocytic leukemia	Lymphoid (LYMPH)	SLS_297	DMU	FILO_NGS	2	Certified oncogenic variant	NA	0.047
7578406	7578406	NG_017013.2:g.17463G>A	NC_000017.10:g.7578406C>T	NC_000017.11:g.7675088C>T	SNV	GC>AT	Expressed_mutant	Missense_variant	Exonic_mutation	p.Arg175His	p.Arg175His	p.Arg175His	C	T	1	0	0	5	5	175	175	c.524G>A	Somatic	Chronic lymphocytic leukemia	Lymphoid (LYMPH)	SLS_298	SM	FILO_NGS	1	Certified oncogenic variant	NA	0.89
7577574	7577574	NG_017013.2:g.18295A>G	NC_000017.10:g.7577574T>C	NC_000017.11:g.7674256T>C	SNV	AT>GC	Expressed_mutant	Missense_variant	Exonic_mutation	p.Tyr236Cys	p.Tyr236Cys	p.Tyr236Cys	T	C	1	0	0	7	7	236	236	c.707A>G	Somatic	Chronic lymphocytic leukemia	Lymphoid (LYMPH)	SLS_299	SM	FILO_NGS	1	Variant	NA	0.47
7577545	7577545	NG_017013.2:g.18324A>G	NC_000017.10:g.7577545T>C	NC_000017.11:g.7674227T>C	SNV	AT>GC	Expressed_mutant	Missense_variant	Exonic_mutation	p.Met246Val	p.Met246Val	p.Met246Val	T	C	1	0	0	7	7	246	246	c.736A>G	Somatic	Chronic lymphocytic leukemia	Lymphoid (LYMPH)	SLS_300	DMU	FILO_NGS	2	Certified oncogenic variant	NA	0.2
7577532	7577532	NG_017013.2:g.18337C>T	NC_000017.10:g.7577532G>A	NC_000017.11:g.7674214G>A	SNV	GC>AT	Expressed_mutant	Missense_variant	Exonic_mutation	p.Pro250Leu	p.Pro250Leu	p.Pro250Leu	G	A	1	0	0	7	7	250	250	c.749C>T	Somatic	Chronic lymphocytic leukemia	Lymphoid (LYMPH)	SLS_300	DMU	FILO_NGS	2	Variant	NA	0.05
7579414	7579414	NG_017013.2:g.16455G>A	NC_000017.10:g.7579414C>T	NC_000017.11:g.7676096C>T	SNV	GC>AT	Expressed_mutant_alt_length	Nonsense_variant	Exonic_mutation	p.Trp91Ter	p.Trp91Ter	p.Trp91Ter	C	T	1	0	0	4	4	91	91	c.273G>A	Somatic	Chronic lymphocytic leukemia	Lymphoid (LYMPH)	SLS_301	DMU	FILO_NGS	2	Variant	NA	0.06
7577547	7577547	NG_017013.2:g.18322G>A	NC_000017.10:g.7577547C>T	NC_000017.11:g.7674229C>T	SNV	GC>AT	Expressed_mutant	Missense_variant	Exonic_mutation	p.Gly245Asp	p.Gly245Asp	p.Gly245Asp	C	T	1	0	0	7	7	245	245	c.734G>A	Somatic	Chronic lymphocytic leukemia	Lymphoid (LYMPH)	SLS_301	DMU	FILO_NGS	2	Certified oncogenic variant	NA	0.03
7578223	7578224	NG_017013.2:g.17646_17647del	NC_000017.10:g.7578223_7578224del	NC_000017.11:g.7674905_7674906del	DEL	NR	Expressed_mutant_alt_length	Frameshift_variant	Exonic_mutation	p.Arg209LysfsTer6	p.Arg209LysfsTer6	p.Arg209LysfsTer6	TTC	T	0	2	0	6	6	209	209	c.626_627del	Somatic	Chronic lymphocytic leukemia	Lymphoid (LYMPH)	SLS_302	SM	FILO_NGS	1	Variant	NA	0.91
7578208	7578208	NG_017013.2:g.17661A>G	NC_000017.10:g.7578208T>C	NC_000017.11:g.7674890T>C	SNV	AT>GC	Expressed_mutant	Missense_variant	Exonic_mutation	p.His214Arg	p.His214Arg	p.His214Arg	T	C	1	0	0	6	6	214	214	c.641A>G	Somatic	Chronic lymphocytic leukemia	Lymphoid (LYMPH)	SLS_303	SM	FILO_NGS	1	Variant	NA	0.074
7578265	7578265	NG_017013.2:g.17604T>C	NC_000017.10:g.7578265A>G	NC_000017.11:g.7674947A>G	SNV	AT>GC	Expressed_mutant	Missense_variant	Exonic_mutation	p.Ile195Thr	p.Ile195Thr	p.Ile195Thr	A	G	1	0	0	6	6	195	195	c.584T>C	Somatic	Chronic lymphocytic leukemia	Lymphoid (LYMPH)	SLS_304	SM	FILO_NGS	1	Certified oncogenic variant	NA	0.94
7578268	7578268	NG_017013.2:g.17601T>A	NC_000017.10:g.7578268A>T	NC_000017.11:g.7674950A>T	SNV	AT>TA	Expressed_mutant	Missense_variant	Exonic_mutation	p.Leu194His	p.Leu194His	p.Leu194His	A	T	1	0	0	6	6	194	194	c.581T>A	Somatic	Chronic lymphocytic leukemia	Lymphoid (LYMPH)	SLS_305	MM	FILO_NGS	4	Variant	NA	0.05
7577610	7577610	NG_017013.2:g.18259A>T	NC_000017.10:g.7577610T>A	NC_000017.11:g.7674292T>A	SNV	AT>TA	Protein_status_unknown	Splice_acceptor_variant	Intronic_mutation	p.?	p.?	p.?	T	A	1	0	0	Intron_06_SA	Intron_06_SA	Splice	Splice	c.673-2A>T	Somatic	Chronic lymphocytic leukemia	Lymphoid (LYMPH)	SLS_305	MM	FILO_NGS	4	Variant	Intron_6_Acceptor_site_-2	0.07
7577581	7577581	NG_017013.2:g.18288T>C	NC_000017.10:g.7577581A>G	NC_000017.11:g.7674263A>G	SNV	AT>GC	Expressed_mutant	Missense_variant	Exonic_mutation	p.Tyr234His	p.Tyr234His	p.Tyr234His	A	G	1	0	0	7	7	234	234	c.700T>C	Somatic	Chronic lymphocytic leukemia	Lymphoid (LYMPH)	SLS_305	MM	FILO_NGS	4	Variant	NA	0.11
7577580	7577580	NG_017013.2:g.18289A>G	NC_000017.10:g.7577580T>C	NC_000017.11:g.7674262T>C	SNV	AT>GC	Expressed_mutant	Missense_variant	Exonic_mutation	p.Tyr234Cys	p.Tyr234Cys	p.Tyr234Cys	T	C	1	0	0	7	7	234	234	c.701A>G	Somatic	Chronic lymphocytic leukemia	Lymphoid (LYMPH)	SLS_305	MM	FILO_NGS	4	Certified oncogenic variant	NA	0.17
7578503	7578503	NG_017013.2:g.17366G>A	NC_000017.10:g.7578503C>T	NC_000017.11:g.7675185C>T	SNV	GC>AT	Expressed_mutant	Missense_variant	Exonic_mutation	p.Val143Met	p.Val143Met	p.Val143Met	C	T	1	0	0	5	5	143	143	c.427G>A	Somatic	Chronic lymphocytic leukemia	Lymphoid (LYMPH)	SLS_306	SM	FILO_NGS	1	Certified oncogenic variant	NA	0.2
7577539	7577539	NG_017013.2:g.18330C>T	NC_000017.10:g.7577539G>A	NC_000017.11:g.7674221G>A	SNV	GC>AT	Expressed_mutant	Missense_variant	Exonic_mutation	p.Arg248Trp	p.Arg248Trp	p.Arg248Trp	G	A	1	0	0	7	7	248	248	c.742C>T	Somatic	Chronic lymphocytic leukemia	Lymphoid (LYMPH)	STR_307	DMU	FILO_NGS	2	Certified oncogenic variant	NA	0.88
7577118	7577118	NG_017013.2:g.18751G>C	NC_000017.10:g.7577118C>G	NC_000017.11:g.7673800C>G	SNV	GC>CG	Expressed_mutant	Missense_variant	Exonic_mutation	p.Val274Leu	p.Val274Leu	p.Val274Leu	C	G	1	0	0	8	8	274	274	c.820G>C	Somatic	Chronic lymphocytic leukemia	Lymphoid (LYMPH)	STR_307	DMU	FILO_NGS	2	Variant	NA	0.52
7577124	7577124	NG_017013.2:g.18745G>T	NC_000017.10:g.7577124C>A	NC_000017.11:g.7673806C>A	SNV	GC>TA	Expressed_mutant	Missense_variant	Exonic_mutation	p.Val272Leu	p.Val272Leu	p.Val272Leu	C	A	1	0	0	8	8	272	272	c.814G>T	Somatic	Chronic lymphocytic leukemia	Lymphoid (LYMPH)	TOUL_308	SM	FILO_NGS	1	Certified oncogenic variant	NA	0.4515
7577124	7577124	NG_017013.2:g.18745G>T	NC_000017.10:g.7577124C>A	NC_000017.11:g.7673806C>A	SNV	GC>TA	Expressed_mutant	Missense_variant	Exonic_mutation	p.Val272Leu	p.Val272Leu	p.Val272Leu	C	A	1	0	0	8	8	272	272	c.814G>T	Somatic	Chronic lymphocytic leukemia	Lymphoid (LYMPH)	TOUL_309	DMU	FILO_NGS	2	Certified oncogenic variant	NA	0.91
7577114	7577114	NG_017013.2:g.18755G>A	NC_000017.10:g.7577114C>T	NC_000017.11:g.7673796C>T	SNV	GC>AT	Expressed_mutant	Missense_variant	Exonic_mutation	p.Cys275Tyr	p.Cys275Tyr	p.Cys275Tyr	C	T	1	0	0	8	8	275	275	c.824G>A	Somatic	Chronic lymphocytic leukemia	Lymphoid (LYMPH)	TOUL_309	DMU	FILO_NGS	2	Variant	NA	0.0216
7577539	7577539	NG_017013.2:g.18330C>T	NC_000017.10:g.7577539G>A	NC_000017.11:g.7674221G>A	SNV	GC>AT	Expressed_mutant	Missense_variant	Exonic_mutation	p.Arg248Trp	p.Arg248Trp	p.Arg248Trp	G	A	1	0	0	7	7	248	248	c.742C>T	Somatic	Chronic lymphocytic leukemia	Lymphoid (LYMPH)	TOUL_310	SM	FILO_NGS	1	Certified oncogenic variant	NA	0.3895
7578530	7578530	NG_017013.2:g.17339T>C	NC_000017.10:g.7578530A>G	NC_000017.11:g.7675212A>G	SNV	AT>GC	Expressed_mutant	Missense_variant	Exonic_mutation	p.Phe134Leu	p.Phe134Leu	p.Phe134Leu	A	G	1	0	0	5	5	134	134	c.400T>C	Somatic	Chronic lymphocytic leukemia	Lymphoid (LYMPH)	TOUL_311	MM	FILO_NGS	4	Certified oncogenic variant	NA	0.11
7578508	7578508	NG_017013.2:g.17361G>A	NC_000017.10:g.7578508C>T	NC_000017.11:g.7675190C>T	SNV	GC>AT	Expressed_mutant	Missense_variant	Exonic_mutation	p.Cys141Tyr	p.Cys141Tyr	p.Cys141Tyr	C	T	1	0	0	5	5	141	141	c.422G>A	Somatic	Chronic lymphocytic leukemia	Lymphoid (LYMPH)	TOUL_311	MM	FILO_NGS	4	Certified oncogenic variant	NA	0.037
7577610	7577610	NG_017013.2:g.18259A>C	NC_000017.10:g.7577610T>G	NC_000017.11:g.7674292T>G	SNV	AT>CG	Protein_status_unknown	Splice_acceptor_variant	Intronic_mutation	p.?	p.?	p.?	T	G	1	0	0	Intron_06_SA	Intron_06_SA	Splice	Splice	c.673-2A>C	Somatic	Chronic lymphocytic leukemia	Lymphoid (LYMPH)	TOUL_311	MM	FILO_NGS	4	Variant	Intron_6_Acceptor_site_-2	0.026
7577580	7577580	NG_017013.2:g.18289A>G	NC_000017.10:g.7577580T>C	NC_000017.11:g.7674262T>C	SNV	AT>GC	Expressed_mutant	Missense_variant	Exonic_mutation	p.Tyr234Cys	p.Tyr234Cys	p.Tyr234Cys	T	C	1	0	0	7	7	234	234	c.701A>G	Somatic	Chronic lymphocytic leukemia	Lymphoid (LYMPH)	TOUL_311	MM	FILO_NGS	4	Certified oncogenic variant	NA	0.016
7578400	7578400	NG_017013.2:g.17469C>T	NC_000017.10:g.7578400G>A	NC_000017.11:g.7675082G>A	SNV	GC>AT	Expressed_mutant	Missense_variant	Exonic_mutation	p.Pro177Leu	p.Pro177Leu	p.Pro177Leu	G	A	1	0	0	5	5	177	177	c.530C>T	Somatic	Chronic lymphocytic leukemia	Lymphoid (LYMPH)	TOUL_312	SM	FILO_NGS	1	Variant	NA	0.4553
7577610	7577610	NG_017013.2:g.18259A>C	NC_000017.10:g.7577610T>G	NC_000017.11:g.7674292T>G	SNV	AT>CG	Protein_status_unknown	Splice_acceptor_variant	Intronic_mutation	p.?	p.?	p.?	T	G	1	0	0	Intron_06_SA	Intron_06_SA	Splice	Splice	c.673-2A>C	Somatic	Chronic lymphocytic leukemia	Lymphoid (LYMPH)	TOUL_313	MM	FILO_NGS	7	Variant	Intron_6_Acceptor_site_-2	0.128
7577580	7577580	NG_017013.2:g.18289A>G	NC_000017.10:g.7577580T>C	NC_000017.11:g.7674262T>C	SNV	AT>GC	Expressed_mutant	Missense_variant	Exonic_mutation	p.Tyr234Cys	p.Tyr234Cys	p.Tyr234Cys	T	C	1	0	0	7	7	234	234	c.701A>G	Somatic	Chronic lymphocytic leukemia	Lymphoid (LYMPH)	TOUL_313	MM	FILO_NGS	7	Certified oncogenic variant	NA	0.108
7577157	7577157	NG_017013.2:g.18712A>T	NC_000017.10:g.7577157T>A	NC_000017.11:g.7673839T>A	SNV	AT>TA	Protein_status_unknown	Splice_acceptor_variant	Intronic_mutation	p.?	p.?	p.?	T	A	1	0	0	Intron_07_SA	Intron_07_SA	Splice	Splice	c.783-2A>T	Somatic	Chronic lymphocytic leukemia	Lymphoid (LYMPH)	TOUL_313	MM	FILO_NGS	7	Variant	Intron_7_Acceptor_site_-2	0.026
7577120	7577120	NG_017013.2:g.18749G>A	NC_000017.10:g.7577120C>T	NC_000017.11:g.7673802C>T	SNV	GC>AT	Expressed_mutant	Missense_variant	Exonic_mutation	p.Arg273His	p.Arg273His	p.Arg273His	C	T	1	0	0	8	8	273	273	c.818G>A	Somatic	Chronic lymphocytic leukemia	Lymphoid (LYMPH)	TOUL_313	MM	FILO_NGS	7	Certified oncogenic variant	NA	0.36
7577025	7577025	NG_017013.2:g.18844A>T	NC_000017.10:g.7577025T>A	NC_000017.11:g.7673707T>A	SNV	AT>TA	Expressed_mutant_alt_length	Nonsense_variant	Exonic_mutation	p.Lys305Ter	p.Lys305Ter	p.Lys305Ter	T	A	1	0	0	8	8	305	305	c.913A>T	Somatic	Chronic lymphocytic leukemia	Lymphoid (LYMPH)	TOUL_313	MM	FILO_NGS	7	Variant	NA	0.044
7576891	7576891	NG_017013.2:g.18978A>T	NC_000017.10:g.7576891T>A	NC_000017.11:g.7673573T>A	SNV	AT>TA	Expressed_mutant_alt_length	Nonsense_variant	Exonic_mutation	p.Lys319Ter	p.Lys319Ter	p.Lys319Ter	T	A	1	0	0	9	9	319	319	c.955A>T	Somatic	Chronic lymphocytic leukemia	Lymphoid (LYMPH)	TOUL_313	MM	FILO_NGS	7	Variant	NA	0.026
7574018	7574018	NG_017013.2:g.21851C>T	NC_000017.10:g.7574018G>A	NC_000017.11:g.7670700G>A	SNV	GC>AT	Expressed_mutant	Missense_variant	Exonic_mutation	p.Arg337Cys	p.(=)	p.(=)	G	A	1	0	0	10	10	337	337	c.1009C>T	Somatic	Chronic lymphocytic leukemia	Lymphoid (LYMPH)	TOUL_313	MM	FILO_NGS	7	Certified oncogenic variant	NA	0.038
7579386	7579386	NG_017013.2:g.16483A>T	NC_000017.10:g.7579386T>A	NC_000017.11:g.7676068T>A	SNV	AT>TA	Expressed_mutant_alt_length	Nonsense_variant	Exonic_mutation	p.Lys101Ter	p.Lys101Ter	p.Lys101Ter	T	A	1	0	0	4	4	101	101	c.301A>T	Somatic	Chronic lymphocytic leukemia	Lymphoid (LYMPH)	TOUL_314	MM	FILO_NGS	4	Variant	NA	0.02
7578515	7578515	NG_017013.2:g.17354A>G	NC_000017.10:g.7578515T>C	NC_000017.11:g.7675197T>C	SNV	AT>GC	Expressed_mutant	Missense_variant	Exonic_mutation	p.Lys139Glu	p.Lys139Glu	p.Lys139Glu	T	C	1	0	0	5	5	139	139	c.415A>G	Somatic	Chronic lymphocytic leukemia	Lymphoid (LYMPH)	TOUL_314	MM	FILO_NGS	4	Variant	NA	0.172
7578208	7578208	NG_017013.2:g.17661del	NC_000017.10:g.7578208del	NC_000017.11:g.7674890del	DEL	NR	Expressed_mutant_alt_length	Frameshift_variant	Exonic_mutation	p.His214LeufsTer33	p.His214LeufsTer33	p.His214LeufsTer33	AT	A	0	1	0	6	6	214	214	c.641del	Somatic	Chronic lymphocytic leukemia	Lymphoid (LYMPH)	TOUL_314	MM	FILO_NGS	4	Variant	NA	0.042
7577117	7577117	NG_017013.2:g.18754del	NC_000017.10:g.7577117del	NC_000017.11:g.7673799del	DEL	NR	Expressed_mutant_alt_length	Frameshift_variant	Exonic_mutation	p.Cys275ValfsTer70	p.Cys275ValfsTer76	p.Cys275ValfsTer68	CA	C	0	1	0	8	8	275	275	c.823del	Somatic	Chronic lymphocytic leukemia	Lymphoid (LYMPH)	TOUL_314	MM	FILO_NGS	4	Variant	NA	0.078
7577550	7577550	NG_017013.2:g.18319G>A	NC_000017.10:g.7577550C>T	NC_000017.11:g.7674232C>T	SNV	GC>AT	Expressed_mutant	Missense_variant	Exonic_mutation	p.Gly244Asp	p.Gly244Asp	p.Gly244Asp	C	T	1	0	0	7	7	244	244	c.731G>A	Somatic	Chronic lymphocytic leukemia	Lymphoid (LYMPH)	TOUL_315	SM	FILO_NGS	1	Variant	NA	0.7708
7578406	7578406	NG_017013.2:g.17463G>A	NC_000017.10:g.7578406C>T	NC_000017.11:g.7675088C>T	SNV	GC>AT	Expressed_mutant	Missense_variant	Exonic_mutation	p.Arg175His	p.Arg175His	p.Arg175His	C	T	1	0	0	5	5	175	175	c.524G>A	Somatic	Chronic lymphocytic leukemia	Lymphoid (LYMPH)	TOUL_316	DMU	FILO_NGS	2	Certified oncogenic variant	NA	0.5694
7577121	7577121	NG_017013.2:g.18748C>T	NC_000017.10:g.7577121G>A	NC_000017.11:g.7673803G>A	SNV	GC>AT	Expressed_mutant	Missense_variant	Exonic_mutation	p.Arg273Cys	p.Arg273Cys	p.Arg273Cys	G	A	1	0	0	8	8	273	273	c.817C>T	Somatic	Chronic lymphocytic leukemia	Lymphoid (LYMPH)	TOUL_316	DMU	FILO_NGS	2	Certified oncogenic variant	NA	0.0544
7577121	7577121	NG_017013.2:g.18748C>T	NC_000017.10:g.7577121G>A	NC_000017.11:g.7673803G>A	SNV	GC>AT	Expressed_mutant	Missense_variant	Exonic_mutation	p.Arg273Cys	p.Arg273Cys	p.Arg273Cys	G	A	1	0	0	8	8	273	273	c.817C>T	Somatic	Chronic lymphocytic leukemia	Lymphoid (LYMPH)	TOUL_317	SM	FILO_NGS	1	Certified oncogenic variant	NA	0.421
7578538	7578538	NG_017013.2:g.17331A>T	NC_000017.10:g.7578538T>A	NC_000017.11:g.7675220T>A	SNV	AT>TA	Expressed_mutant	Missense_variant	Exonic_mutation	p.Asn131Ile	p.Asn131Ile	p.Asn131Ile	T	A	1	0	0	5	5	131	131	c.392A>T	Somatic	Chronic lymphocytic leukemia	Lymphoid (LYMPH)	TOUL_318	SM	FILO_NGS	1	Variant	NA	0.012
7577100	7577100	NG_017013.2:g.18769A>G	NC_000017.10:g.7577100T>C	NC_000017.11:g.7673782T>C	SNV	AT>GC	Expressed_mutant	Missense_variant	Exonic_mutation	p.Arg280Gly	p.Arg280Gly	p.Arg280Gly	T	C	1	0	0	8	8	280	280	c.838A>G	Somatic	Chronic lymphocytic leukemia	Lymphoid (LYMPH)	TOUL_319	SM	FILO_NGS	1	Variant	NA	0.8729
7578268	7578268	NG_017013.2:g.17601T>C	NC_000017.10:g.7578268A>G	NC_000017.11:g.7674950A>G	SNV	AT>GC	Expressed_mutant	Missense_variant	Exonic_mutation	p.Leu194Pro	p.Leu194Pro	p.Leu194Pro	A	G	1	0	0	6	6	194	194	c.581T>C	Somatic	Chronic lymphocytic leukemia	Lymphoid (LYMPH)	TOUL_320	SM	FILO_NGS	1	Variant	NA	0.8103
7577541	7577541	NG_017013.2:g.18328A>T	NC_000017.10:g.7577541T>A	NC_000017.11:g.7674223T>A	SNV	AT>TA	Expressed_mutant	Missense_variant	Exonic_mutation	p.Asn247Ile	p.Asn247Ile	p.Asn247Ile	T	A	1	0	0	7	7	247	247	c.740A>T	Somatic	Chronic lymphocytic leukemia	Lymphoid (LYMPH)	TOUL_321	SM	FILO_NGS	1	Certified oncogenic variant	NA	0.2858
7578541	7578541	NG_017013.2:g.17328T>G	NC_000017.10:g.7578541A>C	NC_000017.11:g.7675223A>C	SNV	AT>CG	Expressed_mutant	Missense_variant	Exonic_mutation	p.Leu130Arg	p.Leu130Arg	p.Leu130Arg	A	C	1	0	0	5	5	130	130	c.389T>G	Somatic	Chronic lymphocytic leukemia	Lymphoid (LYMPH)	TOUL_322	MM	FILO_NGS	3	Variant	NA	0.2346
7578534	7578534	NG_017013.2:g.17335G>C	NC_000017.10:g.7578534C>G	NC_000017.11:g.7675216C>G	SNV	GC>CG	Expressed_mutant	Missense_variant	Exonic_mutation	p.Lys132Asn	p.Lys132Asn	p.Lys132Asn	C	G	1	0	0	5	5	132	132	c.396G>C	Somatic	Chronic lymphocytic leukemia	Lymphoid (LYMPH)	TOUL_322	MM	FILO_NGS	3	Variant	NA	0.2496
7578442	7578442	NG_017013.2:g.17427A>G	NC_000017.10:g.7578442T>C	NC_000017.11:g.7675124T>C	SNV	AT>GC	Expressed_mutant	Missense_variant	Exonic_mutation	p.Tyr163Cys	p.Tyr163Cys	p.Tyr163Cys	T	C	1	0	0	5	5	163	163	c.488A>G	Somatic	Chronic lymphocytic leukemia	Lymphoid (LYMPH)	TOUL_322	MM	FILO_NGS	3	Certified oncogenic variant	NA	0.0688
7577530	7577530	NG_017013.2:g.18339A>T	NC_000017.10:g.7577530T>A	NC_000017.11:g.7674212T>A	SNV	AT>TA	Expressed_mutant	Missense_variant	Exonic_mutation	p.Ile251Phe	p.Ile251Phe	p.Ile251Phe	T	A	1	0	0	7	7	251	251	c.751A>T	Somatic	Chronic lymphocytic leukemia	Lymphoid (LYMPH)	TOUL_323	SM	FILO_NGS	1	Variant	NA	0.88
7578223	7578224	NG_017013.2:g.17646_17647del	NC_000017.10:g.7578223_7578224del	NC_000017.11:g.7674905_7674906del	DEL	NR	Expressed_mutant_alt_length	Frameshift_variant	Exonic_mutation	p.Arg209LysfsTer6	p.Arg209LysfsTer6	p.Arg209LysfsTer6	TTC	T	0	2	0	6	6	209	209	c.626_627del	Somatic	Chronic lymphocytic leukemia	Lymphoid (LYMPH)	TOUL_324	MM	FILO_NGS	3	Variant	NA	0.3438
7578190	7578190	NG_017013.2:g.17679A>G	NC_000017.10:g.7578190T>C	NC_000017.11:g.7674872T>C	SNV	AT>GC	Expressed_mutant	Missense_variant	Exonic_mutation	p.Tyr220Cys	p.Tyr220Cys	p.Tyr220Cys	T	C	1	0	0	6	6	220	220	c.659A>G	Somatic	Chronic lymphocytic leukemia	Lymphoid (LYMPH)	TOUL_324	MM	FILO_NGS	3	Certified oncogenic variant	NA	0.1713
7577114	7577114	NG_017013.2:g.18755G>A	NC_000017.10:g.7577114C>T	NC_000017.11:g.7673796C>T	SNV	GC>AT	Expressed_mutant	Missense_variant	Exonic_mutation	p.Cys275Tyr	p.Cys275Tyr	p.Cys275Tyr	C	T	1	0	0	8	8	275	275	c.824G>A	Somatic	Chronic lymphocytic leukemia	Lymphoid (LYMPH)	TOUL_324	MM	FILO_NGS	3	Variant	NA	0.0141
7577570	7577570	NG_017013.2:g.18299G>T	NC_000017.10:g.7577570C>A	NC_000017.11:g.7674252C>A	SNV	GC>TA	Expressed_mutant	Missense_variant	Exonic_mutation	p.Met237Ile	p.Met237Ile	p.Met237Ile	C	A	1	0	0	7	7	237	237	c.711G>T	Somatic	Chronic lymphocytic leukemia	Lymphoid (LYMPH)	TOUL_325	DMU	FILO_NGS	2	Variant	NA	0.0221
7577121	7577121	NG_017013.2:g.18748C>T	NC_000017.10:g.7577121G>A	NC_000017.11:g.7673803G>A	SNV	GC>AT	Expressed_mutant	Missense_variant	Exonic_mutation	p.Arg273Cys	p.Arg273Cys	p.Arg273Cys	G	A	1	0	0	8	8	273	273	c.817C>T	Somatic	Chronic lymphocytic leukemia	Lymphoid (LYMPH)	TOUL_325	DMU	FILO_NGS	2	Certified oncogenic variant	NA	0.1775
7578555	7578555	NG_017013.2:g.17314G>C	NC_000017.10:g.7578555C>G	NC_000017.11:g.7675237C>G	SNV	GC>CG	Protein_status_unknown	Splice_acceptor_variant	Intronic_mutation	p.?	p.?	p.?	C	G	1	0	0	Intron_04_SA	Intron_04_SA	Splice	Splice	c.376-1G>C	Somatic	Chronic lymphocytic leukemia	Lymphoid (LYMPH)	TOUL_326	MM	FILO_NGS	5	Variant	Intron_4_Acceptor_site_-1	0.0494
7578392	7578392	NG_017013.2:g.17477G>A	NC_000017.10:g.7578392C>T	NC_000017.11:g.7675074C>T	SNV	GC>AT	Expressed_mutant	Missense_variant	Exonic_mutation	p.Glu180Lys	p.Glu180Lys	p.Glu180Lys	C	T	1	0	0	5	5	180	180	c.538G>A	Somatic	Chronic lymphocytic leukemia	Lymphoid (LYMPH)	TOUL_326	MM	FILO_NGS	5	Variant	NA	0.0178
7577565	7577565	NG_017013.2:g.18304A>G	NC_000017.10:g.7577565T>C	NC_000017.11:g.7674247T>C	SNV	AT>GC	Expressed_mutant	Missense_variant	Exonic_mutation	p.Asn239Ser	p.Asn239Ser	p.Asn239Ser	T	C	1	0	0	7	7	239	239	c.716A>G	Somatic	Chronic lymphocytic leukemia	Lymphoid (LYMPH)	TOUL_326	MM	FILO_NGS	5	Variant	NA	0.2003
7577538	7577538	NG_017013.2:g.18331G>A	NC_000017.10:g.7577538C>T	NC_000017.11:g.7674220C>T	SNV	GC>AT	Expressed_mutant	Missense_variant	Exonic_mutation	p.Arg248Gln	p.Arg248Gln	p.Arg248Gln	C	T	1	0	0	7	7	248	248	c.743G>A	Somatic	Chronic lymphocytic leukemia	Lymphoid (LYMPH)	TOUL_326	MM	FILO_NGS	5	Certified oncogenic variant	NA	0.0217
7577098	7577098	NG_017013.2:g.18771A>T	NC_000017.10:g.7577098T>A	NC_000017.11:g.7673780T>A	SNV	AT>TA	Expressed_mutant	Missense_variant	Exonic_mutation	p.Arg280Ser	p.Arg280Ser	p.Arg280Ser	T	A	1	0	0	8	8	280	280	c.840A>T	Somatic	Chronic lymphocytic leukemia	Lymphoid (LYMPH)	TOUL_326	MM	FILO_NGS	5	Variant	NA	0.0206
7577556	7577556	NG_017013.2:g.18313G>T	NC_000017.10:g.7577556C>A	NC_000017.11:g.7674238C>A	SNV	GC>TA	Expressed_mutant	Missense_variant	Exonic_mutation	p.Cys242Phe	p.Cys242Phe	p.Cys242Phe	C	A	1	0	0	7	7	242	242	c.725G>T	Somatic	Chronic lymphocytic leukemia	Lymphoid (LYMPH)	TOUL_327	SM	FILO_NGS	1	Variant	NA	0.2316
7578236	7578236	NG_017013.2:g.17633T>C	NC_000017.10:g.7578236A>G	NC_000017.11:g.7674918A>G	SNV	AT>GC	Expressed_mutant	Missense_variant	Exonic_mutation	p.Tyr205His	p.Tyr205His	p.Tyr205His	A	G	1	0	0	6	6	205	205	c.613T>C	Somatic	Chronic lymphocytic leukemia	Lymphoid (LYMPH)	TOUL_328	SM	FILO_NGS	1	Variant	NA	0.94
7577112	7577112	NG_017013.2:g.18757G>C	NC_000017.10:g.7577112C>G	NC_000017.11:g.7673794C>G	SNV	GC>CG	Expressed_mutant	Missense_variant	Exonic_mutation	p.Ala276Pro	p.Ala276Pro	p.Ala276Pro	C	G	1	0	0	8	8	276	276	c.826G>C	Somatic	Chronic lymphocytic leukemia	Lymphoid (LYMPH)	TOUL_329	SM	FILO_NGS	1	Variant	NA	0.2474
7579436	7579436	NG_017013.2:g.16436del	NC_000017.10:g.7579436del	NC_000017.11:g.7676118del	DEL	NR	Expressed_mutant_alt_length	Frameshift_variant	Exonic_mutation	p.Pro85LeufsTer38	p.Pro85LeufsTer38	p.Pro85LeufsTer38	AG	A	0	1	0	4	4	85	85	c.254del	Somatic	Chronic lymphocytic leukemia	Lymphoid (LYMPH)	TOUL_330	SM	FILO_NGS	1	Variant	NA	0.65
7578502	7578502	NG_017013.2:g.17367T>C	NC_000017.10:g.7578502A>G	NC_000017.11:g.7675184A>G	SNV	AT>GC	Expressed_mutant	Missense_variant	Exonic_mutation	p.Val143Ala	p.Val143Ala	p.Val143Ala	A	G	1	0	0	5	5	143	143	c.428T>C	Somatic	Chronic lymphocytic leukemia	Lymphoid (LYMPH)	TOUL_331	MM	FILO_NGS	6	Variant	NA	0.0245
7578493	7578493	NG_017013.2:g.17376G>A	NC_000017.10:g.7578493C>T	NC_000017.11:g.7675175C>T	SNV	GC>AT	Expressed_mutant_alt_length	Nonsense_variant	Exonic_mutation	p.Trp146Ter	p.Trp146Ter	p.Trp146Ter	C	T	1	0	0	5	5	146	146	c.437G>A	Somatic	Chronic lymphocytic leukemia	Lymphoid (LYMPH)	TOUL_331	MM	FILO_NGS	6	Variant	NA	0.0338
7578265	7578265	NG_017013.2:g.17604T>C	NC_000017.10:g.7578265A>G	NC_000017.11:g.7674947A>G	SNV	AT>GC	Expressed_mutant	Missense_variant	Exonic_mutation	p.Ile195Thr	p.Ile195Thr	p.Ile195Thr	A	G	1	0	0	6	6	195	195	c.584T>C	Somatic	Chronic lymphocytic leukemia	Lymphoid (LYMPH)	TOUL_331	MM	FILO_NGS	6	Certified oncogenic variant	NA	0.0124
7578212	7578212	NG_017013.2:g.17657C>T	NC_000017.10:g.7578212G>A	NC_000017.11:g.7674894G>A	SNV	GC>AT	Expressed_mutant_alt_length	Nonsense_variant	Exonic_mutation	p.Arg213Ter	p.Arg213Ter	p.Arg213Ter	G	A	1	0	0	6	6	213	213	c.637C>T	Somatic	Chronic lymphocytic leukemia	Lymphoid (LYMPH)	TOUL_331	MM	FILO_NGS	6	Variant	NA	0.2607
7577568	7577568	NG_017013.2:g.18301G>A	NC_000017.10:g.7577568C>T	NC_000017.11:g.7674250C>T	SNV	GC>AT	Expressed_mutant	Missense_variant	Exonic_mutation	p.Cys238Tyr	p.Cys238Tyr	p.Cys238Tyr	C	T	1	0	0	7	7	238	238	c.713G>A	Somatic	Chronic lymphocytic leukemia	Lymphoid (LYMPH)	TOUL_331	MM	FILO_NGS	6	Certified oncogenic variant	NA	0.2179
7577100	7577100	NG_017013.2:g.18769A>G	NC_000017.10:g.7577100T>C	NC_000017.11:g.7673782T>C	SNV	AT>GC	Expressed_mutant	Missense_variant	Exonic_mutation	p.Arg280Gly	p.Arg280Gly	p.Arg280Gly	T	C	1	0	0	8	8	280	280	c.838A>G	Somatic	Chronic lymphocytic leukemia	Lymphoid (LYMPH)	TOUL_331	MM	FILO_NGS	6	Variant	NA	0.0449
7578431	7578431	NG_017013.2:g.17438C>T	NC_000017.10:g.7578431G>A	NC_000017.11:g.7675113G>A	SNV	GC>AT	Expressed_mutant_alt_length	Nonsense_variant	Exonic_mutation	p.Gln167Ter	p.Gln167Ter	p.Gln167Ter	G	A	1	0	0	5	5	167	167	c.499C>T	Somatic	Chronic lymphocytic leukemia	Lymphoid (LYMPH)	TOUL_332	SM	FILO_NGS	1	Variant	NA	0.6986
7577610	7577610	NG_017013.2:g.18259A>C	NC_000017.10:g.7577610T>G	NC_000017.11:g.7674292T>G	SNV	AT>CG	Protein_status_unknown	Splice_acceptor_variant	Intronic_mutation	p.?	p.?	p.?	T	G	1	0	0	Intron_06_SA	Intron_06_SA	Splice	Splice	c.673-2A>C	Somatic	Chronic lymphocytic leukemia	Lymphoid (LYMPH)	TOUR_333	MM	FILO_NGS	3	Variant	Intron_6_Acceptor_site_-2	0.048
7577575	7577575	NG_017013.2:g.18294T>G	NC_000017.10:g.7577575A>C	NC_000017.11:g.7674257A>C	SNV	AT>CG	Expressed_mutant	Missense_variant	Exonic_mutation	p.Tyr236Asp	p.Tyr236Asp	p.Tyr236Asp	A	C	1	0	0	7	7	236	236	c.706T>G	Somatic	Chronic lymphocytic leukemia	Lymphoid (LYMPH)	TOUR_333	MM	FILO_NGS	3	Variant	NA	0.26
7577569	7577569	NG_017013.2:g.18300T>C	NC_000017.10:g.7577569A>G	NC_000017.11:g.7674251A>G	SNV	AT>GC	Expressed_mutant	Missense_variant	Exonic_mutation	p.Cys238Arg	p.Cys238Arg	p.Cys238Arg	A	G	1	0	0	7	7	238	238	c.712T>C	Somatic	Chronic lymphocytic leukemia	Lymphoid (LYMPH)	TOUR_333	MM	FILO_NGS	3	Variant	NA	0.1
7578186	7578188	NG_017013.2:g.17681_17683dup	NC_000017.10:g.7578186_7578188dup	NC_000017.11:g.7674868_7674870dup	DUP	NR	Expressed_mutant_alt_length	inframe_insertion	Exonic_mutation	p.Glu221dup	p.Glu221dup	p.Glu221dup	G	GCTC	0	0	3	6	6	221	221	c.661_663dup	Somatic	Chronic lymphocytic leukemia	Lymphoid (LYMPH)	TRO_334	MM	FILO_NGS	4	Variant	NA	0.06
7577153	7577153	NG_017013.2:g.18716G>T	NC_000017.10:g.7577153C>A	NC_000017.11:g.7673835C>A	SNV	GC>TA	Expressed_mutant	Missense_variant	Exonic_mutation	p.Gly262Val	p.Gly262Val	p.Gly262Val	C	A	1	0	0	8	8	262	262	c.785G>T	Somatic	Chronic lymphocytic leukemia	Lymphoid (LYMPH)	TRO_334	MM	FILO_NGS	4	Variant	NA	0.014
7577121	7577121	NG_017013.2:g.18748C>T	NC_000017.10:g.7577121G>A	NC_000017.11:g.7673803G>A	SNV	GC>AT	Expressed_mutant	Missense_variant	Exonic_mutation	p.Arg273Cys	p.Arg273Cys	p.Arg273Cys	G	A	1	0	0	8	8	273	273	c.817C>T	Somatic	Chronic lymphocytic leukemia	Lymphoid (LYMPH)	TRO_334	MM	FILO_NGS	4	Certified oncogenic variant	NA	0.03
7576891	7576891	NG_017013.2:g.18978A>T	NC_000017.10:g.7576891T>A	NC_000017.11:g.7673573T>A	SNV	AT>TA	Expressed_mutant_alt_length	Nonsense_variant	Exonic_mutation	p.Lys319Ter	p.Lys319Ter	p.Lys319Ter	T	A	1	0	0	9	9	319	319	c.955A>T	Somatic	Chronic lymphocytic leukemia	Lymphoid (LYMPH)	TRO_334	MM	FILO_NGS	4	Variant	NA	0.01
7578534	7578534	NG_017013.2:g.17335G>T	NC_000017.10:g.7578534C>A	NC_000017.11:g.7675216C>A	SNV	GC>TA	Expressed_mutant	Missense_variant	Exonic_mutation	p.Lys132Asn	p.Lys132Asn	p.Lys132Asn	C	A	1	0	0	5	5	132	132	c.396G>T	Somatic	Chronic lymphocytic leukemia	Lymphoid (LYMPH)	TRO_335	DMU	FILO_NGS	2	Variant	NA	0.06
7578406	7578406	NG_017013.2:g.17463G>A	NC_000017.10:g.7578406C>T	NC_000017.11:g.7675088C>T	SNV	GC>AT	Expressed_mutant	Missense_variant	Exonic_mutation	p.Arg175His	p.Arg175His	p.Arg175His	C	T	1	0	0	5	5	175	175	c.524G>A	Somatic	Chronic lymphocytic leukemia	Lymphoid (LYMPH)	TRO_335	DMU	FILO_NGS	2	Certified oncogenic variant	NA	0.08
7578508	7578508	NG_017013.2:g.17361G>A	NC_000017.10:g.7578508C>T	NC_000017.11:g.7675190C>T	SNV	GC>AT	Expressed_mutant	Missense_variant	Exonic_mutation	p.Cys141Tyr	p.Cys141Tyr	p.Cys141Tyr	C	T	1	0	0	5	5	141	141	c.422G>A	Somatic	Chronic lymphocytic leukemia	Lymphoid (LYMPH)	VER_336	DMU	FILO_NGS	2	Certified oncogenic variant	NA	0.39
7578370	7578370	NG_017013.2:g.17499G>A	NC_000017.10:g.7578370C>T	NC_000017.11:g.7675052C>T	SNV	GC>AT	Protein_status_unknown	Splice_donor_variant	Intronic_mutation	p.?	p.?	p.?	C	T	1	0	0	Intron_05_SD	Intron_05_SD	Splice	Splice	c.559+1G>A	Somatic	Chronic lymphocytic leukemia	Lymphoid (LYMPH)	VER_336	DMU	FILO_NGS	2	Variant	Intron_5_Donor_site_+1	0.45
7577526	7577527	NG_017013.2:g.18343_18344del	NC_000017.10:g.7577526_7577527del	NC_000017.11:g.7674208_7674209del	DEL	NR	Expressed_mutant_alt_length	Frameshift_variant	Exonic_mutation	p.Leu252HisfsTer11	p.Leu252HisfsTer11	p.Leu252HisfsTer11	TGA	T	0	2	0	7	7	252	252	c.755_756del	Somatic	Chronic lymphocytic leukemia	Lymphoid (LYMPH)	VER_337	SM	FILO_NGS	1	Variant	NA	0.183
7577120	7577120	NG_017013.2:g.18749G>A	NC_000017.10:g.7577120C>T	NC_000017.11:g.7673802C>T	SNV	GC>AT	Expressed_mutant	Missense_variant	Exonic_mutation	p.Arg273His	p.Arg273His	p.Arg273His	C	T	1	0	0	8	8	273	273	c.818G>A	Somatic	Chronic lymphocytic leukemia	Lymphoid (LYMPH)	VER_338	SM	FILO_NGS	1	Certified oncogenic variant	NA	0.46
7578478	7578478	NG_017013.2:g.17391C>G	NC_000017.10:g.7578478G>C	NC_000017.11:g.7675160G>C	SNV	GC>CG	Expressed_mutant	Missense_variant	Exonic_mutation	p.Pro151Arg	p.Pro151Arg	p.Pro151Arg	G	C	1	0	0	5	5	151	151	c.452C>G	Somatic	Chronic lymphocytic leukemia	Lymphoid (LYMPH)	VER_339	MM	FILO_NGS	3	Variant	NA	0.13
7578394	7578394	NG_017013.2:g.17475A>G	NC_000017.10:g.7578394T>C	NC_000017.11:g.7675076T>C	SNV	AT>GC	Expressed_mutant	Missense_variant	Exonic_mutation	p.His179Arg	p.His179Arg	p.His179Arg	T	C	1	0	0	5	5	179	179	c.536A>G	Somatic	Chronic lymphocytic leukemia	Lymphoid (LYMPH)	VER_339	MM	FILO_NGS	3	Certified oncogenic variant	NA	0.04
7578223	7578224	NG_017013.2:g.17646_17647del	NC_000017.10:g.7578223_7578224del	NC_000017.11:g.7674905_7674906del	DEL	NR	Expressed_mutant_alt_length	Frameshift_variant	Exonic_mutation	p.Arg209LysfsTer6	p.Arg209LysfsTer6	p.Arg209LysfsTer6	TTC	T	0	2	0	6	6	209	209	c.626_627del	Somatic	Chronic lymphocytic leukemia	Lymphoid (LYMPH)	VER_339	MM	FILO_NGS	3	Variant	NA	0.5
7578535	7578535	NG_017013.2:g.17334A>G	NC_000017.10:g.7578535T>C	NC_000017.11:g.7675217T>C	SNV	AT>GC	Expressed_mutant	Missense_variant	Exonic_mutation	p.Lys132Arg	p.Lys132Arg	p.Lys132Arg	T	C	1	0	0	5	5	132	132	c.395A>G	Somatic	Chronic lymphocytic leukemia	Lymphoid (LYMPH)	x_340	SM	FILO_NGS	1	Variant	NA	0.4
